# Supplementary material for: Azhdarchid pterosaur diversity in the Bayanshiree Formation, Upper Cretaceous of the Gobi Desert, Mongolia
Source: PeerJ. 2025 Sep 16;13:e19711. doi: 10.7717/peerj.19711 (PMC12447946; doi:10.7717/peerj.19711)
Supplement: Supplemental Information 1 [file peerj-13-19711-s001.nex]

#NEXUS
[written Mon Jun 30 04:18:06 BRT 2025 by Mesquite  version 3.6 (build 917) at DESKTOP-DKJ17GV/192.168.15.8]

BEGIN TAXA;
	TITLE Taxa;
	DIMENSIONS NTAX=204;
	TAXLABELS
		Euparkeria_capensis Ornithosuchus_woodwardi Herrerasaurus_ischigualastensis Preondactylus_buffarinii Austriadactylus_cristatus Seazzadactylus_venieri Austriadraco_dallavecchiai Arcticodactylus_cromptonellus Carniadactylus_rosenfeldi 'Ponte Giurino pterosaur (MCSNB 8950)' Eudimorphodon_ranzii Caviramus_schesaplanensis Raeticodactylus_filisurensis Yelaphomte_praderioi Peteinosaurus_zambellii Dimorphodon_macronyx Caelestiventus_hanseni Campylognathoides_liasicus Campylognathoides_zitteli Dorygnathus_banthensis Klobiodon_rochei Parapsicephalus_purdoni Bellubrunnus_rothgaengeri Rhamphorhynchus_muensteri Rhamphorhynchus_etchesi Nesodactylus_hesperius Cacibupteryx_caribensis Qinlongopterus_guoi Angustinaripterus_longicephalus Sericipterus_wucaiwanensis Dearc_sgiathanach Sordes_pilosus Harpactognathus_gentryii Scaphognathus_crassirostris Jianchangnathus_robustus Fenghuangopterus_lii Rhamphocephalus_depressirostris Batrachognathus_volans Sinomacrops_bondei Dendrorhynchoides_curvidentatus Luopterus_mutoudengensis Jeholopterus_ningchengensis Anurognathus_ammoni Vesperopterylus_lamadongensis Pterorhynchus_wellnhoferi Kunpengopterus_sinensis Kunpengopterus_antipollicatus Wukongopterus_lii Darwinopterus_modularis Cuspicephalus_scarfii Changchengopterus_pani Kryptodrakon_progenitor Propterodactylus_frankerlae Germanodactylus_cristatus Germanodactylus_rhamphastinus Diopecephalus_kochi Cycnorhamphus_suevicus Gallodactylus_canjuersensis Normannognathus_wellnhoferi Pterodactylus_antiquus Aerodactylus_scolopaciceps Aurorazhdarcho_micronyx Ardeadactylus_longicollum Huanhepterus_quingyangensis Elanodactylus_prolatus Forfexopterus_jeholensis Gladocephaloideus_jingangshanensis Feilongus_youngi Moganopterus_zhuiana Liaodactylus_primus Cathayopterus_grabaui Pterofiltrus_qiui Plataleorhynchus_streptophorodon Gnathosaurus_subulatus Tacuadactylus_luciae Lusognathus_almadrava Garudapterus_buffetauti Ctenochasma_elegans Ctenochasma_taqueti Ctenochasma_roemeri Pterodaustro_guinazui Bakiribu_barbarae Gegepterus_changae Beipiaopterus_chenianus Boreopterus_giganticus Boreopterus_cuiae Zhenyuanopterus_longirostris Pteranodon_sternbergi Pteranodon_longiceps Pteranodon_maysei Tethydraco_regalis Alamodactylus_byrdi Cretornis_hlavaci Epapatelo_otyikokolo Alcione_elainus Simurghia_robusta Simurghia_lamegoi Nyctosaurus_nanus Nyctosaurus_gracilis Barbaridactylus_grandis Muzquizopteryx_coahuilensis Ikrandraco_avatar Lonchodraco_machaerorhynchus Lonchodraco_giganteus Mimodactylus_libanensis Haopterus_gracilis_ Linglongopterus_jennyae Hongshanopterus_lacustris Nurhachius_ignaciobritoi Nurhachius_luei Luchibang_xingzhe Lingyuanopterus_camposi Istiodactylus_latidens Istiodactylus_sinensis Ornithocheirus_simus Kem_Kem_ornithocheirid Thapunngaka_shawi Targaryendraco_wiedenrothi Barbosania_gracilirostris Aussiedraco_molnari Aetodactylus_halli Camposipterus_nasutus Cimoliopterus_colorhinus Cimoliopterus_cuvieri Cimoliopterus_dunni Hamipterus_tianshanensis_ Iberodactylus_andreui Tropeognathus_mesembrinus Aerodraco_sedgwickii Akharhynchus_martilli Siroccopteryx_moroccensis Ferrodraco_lentoni Haliskia_peterseni Coloborhynchus_clavirostris Uktenadactylus_wadleighi Uktenadactylus_rodriguesae Nicorhynchus_capito Nicorhynchus_fluviferox Anhanguera_blittersdorffi Anhanguera_piscator Anhanguera_spielbergi Brasileodactylus_araripensis Maaradactylus_kellneri Liaoningopterus_gui Ludodactylus_sibbicki Guidraco_venator Caulkicephalus_trimicrodon Tendaguripterus_recki Noripterus_complicidens Noripterus_parvus Dsungaripterus_weii Domeykodactylus_ceciliae Ordosipterus_planignathus Tupuxuara_longicristatus Thalassodromeus_sethi Thalassodromeus_oberlii Kariridraco_dianae Caupedactylus_ybaka Aymberedactylus_cearensis Europejara_olcadesorum Tupandactylus_imperator Tupandactylus_navigans Tapejara_wellnhoferi Torukjara_bandeirae Caiuajara_dobruski Wightia_declivirostris Afrotapejara_zouhri Bakonydraco_galaczi Huaxiadraco_corollatus Sinopterus_dongi Eopteranodon_lii Keresdrakon_vilsoni Chaoyangopterus_zhangi Shenzhoupterus_chaoyangensis Jidapterus_edentus_ Ornithostoma_sedgwicki Apatorhamphus_gyrostega Lacusovagus_magnificens Xericeps_curvirostris Leptostomia_begaeensis Alanqa_saharica Argentinadraco_barrealensis Aralazhdarcho_bostobensis Eurazhdarcho_langendorfensis Phosphatodraco_mauritanicus Wellnhopterus_brevirostris Zhejiangopterus_linhaiensis Mistralazhdarcho_maggii Aerotitan_sudamericanus Azhdarcho_lancicollis Tsogtopteryx_mongoliensis Cryodrakon_boreas Albadraco_tharmisensis Galgadraco_xericephalus Pui_azhdarchid Hatzegopteryx_thambema Nipponopterus_mifunensis Gobiazhdarcho_tsogtbaatari Thanatosdrakon_amaru Quetzalcoatlus_northropi Quetzalcoatlus_lawsoni Moroccan_Quetzalcoatlus_sp. Arambourgiania_philadelphiae Infernodrakon_hastacollis 
	;

END;


BEGIN CHARACTERS;
	TITLE  'P�gas - discrete';
	DIMENSIONS  NCHAR=563;
	FORMAT DATATYPE = STANDARD RESPECTCASE GAP = - MISSING = ? SYMBOLS = "  0 1 2 3 4 5 6 7 8";
	CHARSTATELABELS 
		1 'Skull, dorsal margin above naris + antorbital fenestra, excluding cranial crests, outline in lateral view (modified from Andres et al. 2014, Vidovic & Martill 2017 char. 79)' /  nearly_straight concave_ convex,
		2 'Skull, dorsal prenarial margin, outline in lateral view (modified from Vidovic & Martill 2017, 78)' /  straight convex 'concave/sigmoidal',
		3 'Skull, lateral jaw margins in dorsal view (Vidovic & Martill, 2017 preorbital skull margin)' /  straight concave convex,
		4 'Skull, ventral margin at the articulation with mandible (Dalla Vecchia 2019)' /  Straight_ Curved_down_caudally Angled,
		5 'Skull, height, exclusive of cranial crests (modified from Witton 2012)' /  under_25%_jaw_length over_25% over_30%,
		6 'External naris, dorsoventrally compressed (modified from Unwin, 2003)' /  absent present,
		7 'External naris (or nasoantorbital fenestra), position relative to the premaxilla (Kellner, 2003)' /  main_part_dorsal_to_the_ventral_margin_of_the_premaxilla main_part_displaced_posterior_to_the_premaxilla,
		8 'External naris, dorsal and ventral margins, orientation (Andres et al. 2014)' /  acute_angle subparallel_,
		9 'External naris, size relative to skull openings (L� et al., 2009)' /  smaller_than_orbit_or_antorbital_fenestra_ larger_than_orbit_or_antorbital_fenestra,
		10 'Antorbital fenestra and external naris, configuration (Kellner, 2003)' /  separated 'confluent, forming nasoantorbital fenestra',
		11 'Antorbital fenestra, position (Dalla Vecchia 2019)' /  lies_level_with_the_naris lies_partially_or_totally_lower_than_the_naris,
		12 'Antorbital fenestra, dorsal and ventral margins, orientation (Andres et al. 2014)' /  subparallel acute_angle,
		13 'Antorbital fenestra, proportions (Dalla Vecchia 2019)' /  length_more_than_twice_the_height_ length_twice_the_height_or_less,
		14 'Antorbital fenestra plus external naris (or nasoantorbital fenestra), extension (Dalla Vecchia 2019)' /  under_half_of_skull_length '50%-60%' 60%,
		15 '(Naso)antorbital fenestra, posterior margin, shape (Vidovic & Martill, 2017)' /  straight convex concave,
		16 '(Naso)antorbital fenestra, posterior margin, orientation (Vullo et al 2012)' /  posterodorsally_reclined perpendicular anterodorsally_reclined angular,
		17 'Nasoantorbital fenestra, shape (Dalla Vecchia 2019)' /  higher_than_long_ longer_than_high,
		18 'Nasoantorbital fenestra, anterior end, delimitation (Dalla Vecchia 2019)' /  bordered_by_the_premaxilla_ bordered_by_the_maxilla,
		19 'Nasoantorbital fenestra, posterodorsal margin, shape (Zhou et al. 2021, Hone et al. 2024)' /  smooth angular,
		20 'Nasoantorbital fenestra, dorsal and ventral margins, orientation (Andres et al. 2014)' /  acute_angle subparallel,
		21 'Nasoantorbital fenestra, extension directly dorsal to the orbit (Vullo et al 2012)' /  absent present,
		22 'Orbit, shape (modified from Kellner, 2004)' /  subcircular 'quadrangular (broad base)' 'piriform (dorsoventrally elongated) ' 'quadrangular dorsally and tapered, pointed ventrally',
		23 'Orbit, ventral margin, shape (modified from Kellner, 2003)' /  closed open,
		24 'Orbit, supraorbital process intruding into the orbit (Vidovic & Martill, 2017)' /  present absent,
		25 'Orbit, position (modified from Kellner, 2003)' /  'middle of the skull, with the ventral margin of the orbit below the middle of the antorbital (or nasoantorbital) fenestra and the dorsal margin of the orbit above the dorsal margin of the antorbital (or nasoantorbital) fenestra' 'high in the skull, with the dorsal margin of the orbit surpassing the level of the nasoantorbital fenestra' 'low in the skull, with the entire orbit lower than the dorsal margin of the antorbital (or nasoantorbital) fenestra',
		26 'Orbit, dorsal margin, position (modified from L� et al., 2009)' /  ' level with dorsal margin of (naso)antorbital opening' 'dorsal to dorsal margin of (naso)antorbital fenestra' 'ventral to dorsal margin of (naso)antorbital fenestra',
		27 'Orbit, proportions (modified from Kellner, 2004)' /  about_as_high_as_wide higher_than_wide,
		28 'Orbit, size relative to antorbital fenestra (modified from Unwin, 2003)' /  Larger_than_antorbital_fenestra_ Smaller_than_antorbital_fenestra,
		29 'Orbit, length relative to skull (Dalla Vecchia 2019)' /  under_half_skull_length about_or_over_half_skull_length,
		30 'Supratemporal fenestra, ventral margin, position (Vidovic & Martill, 2017)' /  below_the_middle_of_the_orbit above,
		31 'Infratemporal fenestra, shape (modified from Andres et al. 2014)' /  'trapezoidal, broad' 'piriform, with dorsal portion wider than ventral  ' 'piriform, with ventral portion wider than dorsal ' elliptical,
		32 'Infratemporal fenestra, position (Vidovic & Martill, 2017)' /  behind_the_orbit 'under the orbit, but extending further posterior to it' 'under the orbit, but no more posterior than the orbit' under_the_orbit_and_extending_anterior_to_it,
		33 'Infratemporal fenestra, orientation (Andres et al. 2014)' /  subvertical inclined,
		34 'Jaws, broadness in occlusal view (modified from Kellner 2003, char. 2)' /  'relatively narrow, longer than wide' 'broader than long with arching jaws, describing a semi-ellipse' 'broader than long with arching jaws, describing a semi-circle',
		35 'Jaws, anterior region (except for eventual rosettes), lateral taper (dorsoventral view) (modified from Andres et al. 2014)' /  continuous_taper subparallel,
		36 'Jaws, lateral expansion level with anterior margin of the nasoantorbital (or naris + antorbital) fenestra (modified from Wang et al. 2012)' /  absent present,
		37 'Jaws, lateral flaring of the jawline (P�gas et al. 2021)' /  absent present,
		38 'Jaws, anterior tomial edge, development (P�gas, 2024)' /  sharp_eminence low_and_rounded,
		39 'Jaws, anterior tomial edge, shape (modified from P�gas et al. 2021)' /  'sharp edge, fading medially into occlusal surface' 'thin and sharp ridge, abruptly separated from occlusal surface' inflated,
		40 'Jaws, posterior tomial edges, shape (modified from Andres et al. 2014)' /  blunt ridged,
		41 'Jaws, tips, occlusion (Vidovic & Martill, 2017)' /  occluding_jaw_tips divergent_jaw_tips,
		42 'Jaws, posterior to tip, occlusion (modified from Holgado et al. 2019)' /  continuously_occluding slender_internal_gap_ deep_internal_gap,
		43 'Jaws, lateral neurovascular foramination, close to occlusal border (modified from Andres et al. 2014)' /  absent_or_incipient 'well-developed',
		44 'Jaws, lateral neurovascular foramination, close to occlusal border, development (modified from Andres et al. 2014)' /  small_foramina large_foramina,
		45 'Jaws, lateral neurovascular foramination, close to occlusal border, forming row (Andres et al., 2014)' /  'absent (foramina not forming a row)' present,
		46 'Jaws, lateral neurovascular foramination, close to apex border, forming row (P�gas 2025)' /  absent present,
		47 'Jaws, lateral neurovascular foramination, auxiliary lateral row (modified from P�gas et al. 2023)' /  absent present,
		48 'Jaws, lateral neurovascular foramination, foramen shape (P�gas, 2025)' /  small_perforations 'slit-like',
		49 'Jaws, occlusal neurovascular foramination (P�gas, 2025)' /  absent present,
		50 'Jaws, occlusal neurovascular foramination, forming rows (P�gas et al. 2021)' /  'absent (foramina not forming rows)' 'present, close to lateral border' 'present, bordering occlusal midline',
		51 'Jaws, occlusal neurovascular foramen rows, organization (P�gas et al. 2021)' /  a_pair_of_rows double_pair_of_rows 'multiple pairs of rows (dense cloud)' cluttered,
		52 'Jaws, occlusal neurovascular foramen rows, alignment (P�gas 2025)' /  asymmetric_rows symmetric_rows,
		53 'Jaws, occlusal neurovascular foramen rows, density (P�gas 2025)' /  sparse dense,
		54 'Jaws, occlusal neurovascular foramen rows, foramen shape (P�gas et al. 2023)' /  perforations 'slit-like' 'pit-like',
		55 'Rostrum, dorsoventral taper in lateral view (modified from Andres et al. 2014)' /  attenuated dorsoventrally_compressed_anteriorly extremely_flattened,
		56 'Rostrum, tip, shape (P�gas et al. 2021)' /  blunt pointed_tip,
		57 'Rostrum, blunt tip, ram-like anterior surface (P�gas 2025)' /  absent present,
		58 'Rostrum, pointed tip, anteroposterior taper in lateral view (P�gas et al. 2021)' /  'broad (over 20�)' 'slender (under 20�)',
		59 'Rostrum, anterior end, lateral expansion (modified from Kellner, 2003)' /  absent 'expanded premaxillae, forming a rosette (Anhanguera-like)' 'premaxillomaxillary expansion, forming a spatula (Gnathosaurus-like)' gentle_anterior_premaxillary_expansion,
		60 'Rostrum, premaxillary rosette, width relative to post-rosette width (modified from P�gas et al. 2019)' /  under_130% between_130%_and_140% over_140%,
		61 'Rostrum, premaxillary rosette, lateral margins (modified from Holgado et al. 2019)' /  rounded 'straight, subparallel (quadrangular expansion' 'straight, diverging (triangular expansion)',
		62 'Rostrum, premaxillary rosette, widest region (P�gas 2025)' /  level_of_the_third_tooth_position level_of_the_second_tooth_position,
		63 'Rostrum, premaxillomaxillary spatula, shape (P�gas 2024)' /  rounded triangular 'kite-shaped',
		64 'Rostrum, premaxillomaxillary spatula, anterior margin (P�gas 2024)' /  blunt attenuated,
		65 'Rostrum, premaxillomaxillary spatula, large pair of nutritive foramina by the level of the eight tooth position (P�gas 2024)' /  absent present,
		66 'Rostrum, palatal surface, pair of longitudinal sigmoidal grooves (P�gas 2024)' /  absent present,
		67 'Rostrum, rostral process (modified from Andres et al. 2014)' /  absent present,
		68 'Rostrum, rostral process, shape (cross-section) (modified from Andres et al. 2014)' /  triangular elliptical,
		69 'Rostrum, main axis, orientation (in lateral view) (modified from Vidovic & Martill 2017, 77)' /  straight 'mainly straight, downturned tip' 'mainly straight, upturned tip' downturned upturned 'sigmoidal (premaxilomaxillary notch followed by convex maxillary occlusal margin)',
		70 'Rostrum, downturn, position of deflection (P�gas et al. 2021)' /  approximately_level_with_the_nasoantorbital_fenestra markedly_anterior_to_nasoantorbital_fenestra only_the_very_anterior_tip,
		71 'Rostrum, anterior end, small blunt anterior projection above first teeth pair (P�gas et al., 2019)' /  absent present,
		72 'Rostrum, elongate and hooked process at jaw tip, above first premaxillary teeth (Vidovic & Martill, 2017)' /  absent present,
		73 'Rostrum, well-defined fossa on occlusal surface (P�gas et al. 2021)' /  absent present,
		74 'Rostrum, length (pm-naof) relative to the skull length (pm-sq) (modified from Kellner, 2003)' /  'reduced, under 20% ' 'elongated, between 20 and 50%' 'elongated, more than half of skull length' 'extremely elongated, 60% or more',
		75 'Rostrum, cross-section, lateral margins (excluding rostral process), outline (P�gas 2024, based on Smith et al 2020)' /  tapering_dorsally 'bowed out (expanding further laterally than alveolar/tomial edges)',
		76 'Rostrum, dorsal surface, shape, (excluding rostral process or crests) (P�gas 2024, based on Smith et al 2020)' /  'rounded/flattened' keeled 'acuminated (subtriangular but not keeled)',
		77 'Rostrum, cross-section at external nares (Vidovic & Martill 2017)' /  convex_sides concave_sides straight_sides_,
		78 'Premaxilla, posterior extension (Vidovic & Martill 2017)' /  does_not_extend_to_the_orbit 'extends to the orbit, but no further than' extends_to_the_posterior_portion_of_the_orbit 'extends past the orbit, but not past occiput' past_occiput,
		79 'Premaxilla, postoccipital extension, curved upward (Holgado et al. 2019)' /  absent present,
		80 'Premaxilla, posteroventral (maxillary) process bordering ventrally the external naris (Dalla Vecchia 2019)' /  present_ absent,
		81 'Premaxilla, maxillary process, position (Andres et al. 2014)' /  contacts_nasal_ reaches_posterior_half_of_external_naris_ anterior_to_middle_of_external_naris_,
		82 'Premaxilla, (naso)antorbital bar, ventral sagittal expansion projected within the nasoantorbital fenestra (P�gas 2024)' /  absent present,
		83 'Premaxilla, anterior (naso)antorbital bar, width (modified from Andres et al. 2014)' /  wide narrow_,
		84 'Premaxilla, posterior (naso)antorbital bar, width (P�gas 2024)' /  wide narrow,
		85 'Premaxilla, posterior (naso)antorbital bar, dorsal triangular process (P�gas 2024)' /  absent present,
		86 'Premaxilla, prenarial premaxillary bony crest (Kellner 2003)' /  absent present,
		87 'Premaxillary crest, anterior margin, orientation (Andres et al. 2014)' /  inclined_posteriorly subvertical inclined_anteriorly,
		88 'Premaxillary crest, prenarial, position (P�gas et al. 2021)' /  close_to_rostral_tip close_to_narial_margin,
		89 'Premaxillary crest, prenarial, posterior extension (P�gas 2024)' /  restricted_to_prenarial_region extending_onto_orbitotemporal_region beyond_occipital_region,
		90 'Premaxillary crest, postoccipital extension, shape (P�gas 2024)' /  low tall,
		91 'Premaxillary crest, prenarial, shape (P�gas 2024)' /  low anteriorly_tall posteriorly_tall semicircular,
		92 'Premaxillary crest, prenarial, elongated dorsal premaxillary spike-like projection (Vullo et al. 2012)' /  absent_ present_,
		93 'Premaxillary crest, striations (modified from Andres et al. 2014)' /  present absent,
		94 'Premaxillary crest, vascular grooves (modified from Andres et al. 2014)' /  absent 'present, forming parallel columns' 'present, scattered' 'present, forming branching system of broad grooves',
		95 'Premaxillary crest, prenarial, striae, shape (Holgado et al. 2019)' /  oblique anteriorly_curved,
		96 'Premaxillary crest, prenarial, anterior oblique expansion of the anterior margin (Holgado et al. 2019)' /  absent present,
		97 'Premaxillary crest, prenarial, blade-like crest, position (modified from Jacobs et al. 2018)' /  posterior_to_rostral_tip at_rostral_tip,
		98 'Premaxillary crest, thickness (Andres et al. 2014)' /  single_plate two_plates_separated_by_trabeculae,
		99 'Premaxillary blade-likecrest, anterior margin, dorsal surface (modified from Jacobs et al. 2018)' /  'round/keeled' 'broad, flat/grooved',
		100 'Premaxillary blade-like crest, anterior margin (modified from Jacobs et al. 2018)' /  gently_curving strongly_concave_ straight,
		101 'Premaxillary blade-like crest, anterior base thickness (modified from Jacobs et al. 2018)' /  tapered relatively_broad,
		102 'Maxilla, premaxillary process, shape in lateral view  (Dalla Vecchia 2019)' /  'triangular, tapering and pointed, shorter and deeper than the jugal process ' 'triangular, tapering and pointed, low and long like the jugal process ' 'trapezoidal_and_deep ' 'trapezoidal_and_low ' 'harpoon-shaped' 'elongate, mostly rectangular',
		103 'Maxilla, ascending process, antorbital fossa (modified from Andres et al. 2014)' /  present absent,
		104 'Maxilla, dorsal (=ascending) process, shape in lateral view (modified from Dalla Vecchia 2019)' /  'short, broad and triangular    ' 'long, broad and arched backward' 'long, very thin and straight ' 'long, thin and slightly arched backward ',
		105 'Maxilla, dorsal (=ascending) process, orientation (Unwin, 2003)' /  subvertical reclined_posterodorsally,
		106 'Maxilla, nasal process, backward inclination (Dalla Vecchia 2019)' /  more_than_125_� 125�_or_less,
		107 'Maxilla, dorsoventrally elongated foramen in the lateral side of the basal part of the dorsal (Dalla Vecchia 2019)' /  absent present,
		108 'Maxilla, jugal process, shape in lateral view  (Dalla Vecchia 2019)' /  'triangular, tapering regularly to a point ' 'subtrapezoidal, tapering to a point only distally, proximal part with parallel dorsal and ventral margins ' rectangular,
		109 'Maxilla, jugal process, paired ventrolateral depressions (P�gas 2024)' /  absent present,
		110 'Maxilla, posterior ventral expansion (Wang et al. 2012) ' /  absent_ present_,
		111 'Maxilla and nasal, contact (modified from Unwin, 2003)' /  absent present,
		112 'Maxilla and nasal, contact, broadness (modified from Unwin, 2003)' /  broad narrow,
		113 'Maxilla and internal naris, contact (Kellner, 2003)' /  absent_ present_,
		114 'Nasal, covering anterior surface of the lacrimal separating it from the (naso)antorbital fenestra (Vidovic & Martill, 2017)' /  absent present,
		115 'Nasal, descending process (Andres et al. 2014)' /  present absent,
		116 'Nasal descending process, position (Andres et al. 2014)' /  placed_laterally placed_medially,
		117 'Nasal descending process, length (modified from Kellner 2003, Andres et al. 2014)' /  'long (almost reaching the  ventral margin of the skull)' short 'knob-like (extremely reduced)',
		118 'Nasal descending process, orientation (Wang et al. 2012, Andres et al. 2014)' /  inclined_anteriorly subvertical inclined_posteriorly,
		119 'Nasal descending process, lateral foramen (Kellner 2003)' /  absent_ present_,
		120 'Nasal, broad process with a thin distal projection (Vidovic & Martill, 2017)' /  present absent,
		121 'Nasal and (naso)antorbital fenestra, contact (Vidovic & Martill, 2017)' /  present absent,
		122 'Lacrimal, shape in lateral view  (Dalla Vecchia 2019)' /  'crescent-shaped' massive_vertical_bar_ 'atched-shaped with slender jugal process' straight_slender_bar_ 'C-shaped, arched over the antorbital fenestra' short_and_quadrangular 'massive, triangular to T-shaped',
		123 'Lacrimal, foramination (modified from Kellner 2004)' /  absent_ 'present, small' 'present, enlarged',
		124 'Lacrimal, orbital process (Holgado et al. 2019)' /  absent_ present_,
		125 'Frontal, anterior portion rugose (Holgado et al. 2019)' /  absent present,
		126 'Frontal, anterior margin, position relative to preorbital bar (Andres et al. 2014)' /  anterior_ posterior,
		127 'Frontal, ossified crest (Bennett 1994)' /  absent present,
		128 'Frontal, ossified crest, shape (Kellner 2003, Andres et al. 2014)' /  'low, blunt' 'short. spike-like, dorsally deflected' 'spike-like, directed posteriorly' 'narrow, broad, directed posterodorsally' 'low, broad base, fans-shaped' 'high, broad base, crown-shaped' 'high, broad base, casqued-shaped' 'high, broad, directed posteriorly, at least doubling shight of skull above orbit' absent,
		129 'Frontal, ossified crest, position (Wang et al. 2012)' /  confined_to_posterior_end_of_skull starting_above_orbit starting_on__posterior_half_of_nasoantorbital_fenestra,
		130 'Parietal, ossified crest  (Bennett 1994)' /  absent present,
		131 'Parietal, ossified crest, shape (modified from Kellner 2003, Andres et al. 2014)' /  blunt_ constituting_the_base_of_the_posterior_portion_of_the_cranial_crest 'expanded, with rounded margin',
		132 'Jugal, antorbital fossa (modified from Andres et al. 2014)' /  present absent,
		133 'Jugal, ventral margin (Andres et al. 2014)' /  straight concave convex,
		134 'Jugal, maxillary process (Dalla Vecchia, 2019)' /  absent present,
		135 'Jugal, maxillary process, extension relative to the nasoantorbital fenestra (or nasal + antorbital fenestra) (Andres et al. 2014, Vidovic & Martill 2017)' /  'less than half the length of the fenestra(e)' 'by more than half the length of the fenestra(e), but posterior to the anterior margin' same_level_or_anterior,
		136 'Jugal, lacrimal process base, width (Andres et al., 2014)' /  broad narrow,
		137 'Jugal, lacrimal process, inclination (Wang et al. 2005)' /  inclined_anteriorly subvertical inclined_posteriorly,
		138 'Jugal, pronounced lateral ridge (Wang et al. 2012)' /  absent present,
		139 'Jugal, postorbital process, orbital process directed towards the orbital process of the lacrimal, creating a "suborbital vacuity" (modified from Andres et al. 2014)' /  absent present,
		140 'Jugal, postorbital process, orbital process, contacting lacrimal (modified from Andres et al. 2014)' /  absent present,
		141 'Jugal, lacrimal and postorbital processes, shape (Andres et al. 2014)' /  separated_by_distinct_angle infilled_by_concave_flange,
		142 'Jugal, posterior process (modified from Vidovic & Martill, 2017)' /  'present, short' absent 'present, elongated (tetraradiate jugal)',
		143 'Jugal, posterior process, orientation (Dalla Vecchia, 2019)' /  posterior ventral,
		144 'Jugal, triradiate, ventral apex position (Vidovic & Martill, 2017)' /  _anterior_to_the_quadratojugal_ posterior_to_the_anterior_margin_of_the_quadratojugal,
		145 'Jugal, contact with lacrimal (Vidovic & Martill, 2017)' /  in_the_ventral_half_of_the_orbit approximately_in_the in_the_dorsal_half_of_the_orbit,
		146 'Quadratojugal, shape, robust (wider than quadrate) and the quadrate is distinct from the jugal (Vidovic & Martill, 2014)' /  present absent,
		147 'Squamosal, shape (modified from Andres et al. 2014)' /  unexpanded rounded expanded,
		148 'Squamosal, otic process, large and conspicuous (Vidovic & Martill, 2017)' /  present absent,
		149 'Squamosal, position (Andres et al. 2014)' /  above_base_of_lacrimal_process_of_jugal below_or_level_with_base_of_lacrimal_process_of_jugal,
		150 'Quadrate, shape (Andres et al. 2014)' /  broad thin_and_cylindrical,
		151 'Quadrate-mandibular joint, helical (Bennett 1994)' /  absent_ present_,
		152 'Quadrate, cranio-mandibular articulation, position relative to orbit (Kellner 2003)' /  _posterior_to_orbit below_posterior_half_of_orbit below_center_of_orbit below_anterior_half_of_orbit anterior_to_orbit,
		153 'Quadrate, inclination relative to ventral margin of skull (Kellner 2003)' /  anteriorly subvertical inclined_about_120�_posteriorlyned_about_120�_backwards_ inclined_about_150�_posteriorly,
		154 'Occiput, orientation (Andres et al. 2014)' /  posterior posteroventral ventral,
		155 'Supraoccipital, sagittal bony crest (modified from Andres et al. 2014)' /  absent present,
		156 'Supraoccipital, pneumatic foraminae (Andres et al., 2014)' /  absent_ present_,
		157 'Supraoccipital, extension (Kellner 2003)' /  does_not_extend_backwards_ extends_backwards_,
		158 'Basioccipital, length relative to width (Andres et al. 2014)' /  shorter_than_wide longer_than_wide,
		159 'Basisphenoid, body length (Wang et al. 2012)' /  shorter_than_wide longer_than_wide,
		160 'Basisphenoid, median tuberosity (P�gas 2024)' /  absent present,
		161 'Basipterygoid processes (modified from Andres et al. 2014)' /  relatively_short elongated,
		162 'Palatal elements, shape (modified from Andres et al. 2014)' /  broad thin_bars,
		163 'Palate, incisive foramen (Vidovic & Martill, 2017)' /  present absent,
		164 'Palate, palatal tip, paired pit-like foramina (P�gas 2025)' /  absent present,
		165 'Palate, occlusal surface (modified from Kellner 2003)' /  smooth 'discrete palatal ridge, tapering anteriorly ' 'strong palatal ridge, tapering anteriorly' 'strong boss-like palatal keel, confined to the posterior portion of the palate' delicate_palatal_ridge_restricted_to_posterior_prenarial_rostrum,
		166 'Palate, palatal ridge, reducing posteriorly (modified from Kellner 2003)' /  absent present,
		167 'Palate, palatal ridge, position (Holgado & P�gas 2020)' /  'anterior to fifth tooth position, but not reaching second tooth' posterior_to_fifth_tooth_position reaching_the_level_of_the_second_tooth,
		168 'Palate, palatal ridge, anterior region, shape (P�gas 2025)' /  'distinct ridge, bordered by flat surfaces' 'extends laterally, occupies entire palatal surface between alveoli',
		169 'Palate, depression posterior to second tooth (Holgado & P�gas 2020)' /  absent present,
		170 'Palate, bulbous projection between the second alveolar pair (Holgado & P�gas 2020)' /  absent present,
		171 'Palate, lateral expansion close to the anterior margin of the nasoantorbital (or naris + antorbital) fenestra (Wang et al. 2012)' /  absent present,
		172 'Palate, lateral expansion close to the anterior margin of the nasoantorbital (or naris + antorbital) fenestra, development (P�gas 2024)' /  slight strong,
		173 'Palate, prenarial region, occlusal median eminence (P�gas, 2024)' /  absent present,
		174 'Palate, posterior palatal plates of the maxilla, surface (modified from Andres 2014)' /  flat convex concave,
		175 'Palate in the cross-section of the rostrum at the external nares (Vidovic & Martill, 2017)' /  straight_ concave convex_,
		176 'Palatal tip, surface shape (Vidovic & Martill, 2017)' /  straight concave convex,
		177 'Palatal tip, dorsal deflection forming deltoid facet/first alveoli facing anteroventrally (based on Jacobs et al. 2019)' /  absent present,
		178 'Deltoid facet, angle relative to remaining palatal plane (Holgado & P�gas 2020)' /  under_90� 90�,
		179 'Deltoid facet, height relative to width (Holgado & P�gas 2020)' /  height_subequal_to_or_lower_than_width higher_than_wide,
		180 'Deltoid facet, dorsolateral edges (Holgado & P�gas 2020)' /  smooth anterior_ridges,
		181 'Deltoid facet, anteroventral depression reaching ventral palatal surface (Holgado & P�gas 2020)' /  absent present,
		182 'Deltoid facet, round depression above first pair of alveoli (Holgado & P�gas 2020)' /  absent present,
		183 'Deltoid facet, first alveoli pair level (based on Jacobs et al. 2019)' /  first_alveoli_pair_mostly_not_surpassing_second_one first_alveoli_pair_mostly_surpassing_second_one first_alveoli_pair_totally_surpassing_second_one,
		184 'Deltoid facet, first alveoli pair level (P�gas 2025)' /  anteroventral completely_anteriorized,
		185 'Palate, posterior palate descending below the ventral jugal margin (Vidovic & Martill, 2017)' /  present absent,
		186 'Pterygoid, lateral process (Vidovic & Martill, 2017)' /  present absent,
		187 'Pterygoid, lateral proces, forming secondary subtemporal fenestra (P�gas 2024)' /  absent present,
		188 'Pterygoids, medial contact (Vidovic & Martill, 2017)' /  separate contact,
		189 'Postpalatine fenestra, shape (Holgado et al. 2019)' /  'quadrangular/subtriangular' oval 'egg-shaped' 'elongated egg-shaped ' 'kite-shaped, rounded margin' elliptical 'reduced, slit-like',
		190 'Pterygoid fenestra (Holgado et al. 2019)' /  absent_ present,
		191 'Interpterygoid fenestra, size relative to subtemporal fenestra (Andres et al. 2014)' /  smaller_than_subtemporal_fenestra larger_than_subtemporal_fenestra_ extremely_reduced,
		192 'Interpterygoid fenestra, shape (Holgado et al. 2019)' /  compressed_laterally 'broad, longer than wide' 'compressed anteroposteriorly, wider than long' round,
		193 'Mandible, entire margin, shape (dorsal/ventral view) (modified from Vidovic & Martill 2017)' /  straight concave convex,
		194 'Mandible, lateral surface, surface (modified from Andres et al. 2014)' /  smooth pitted,
		195 'Mandible, dorsal and ventral margins, beneath the antorbital fenestra (Vidovic & Martill, 2017)' /  'bowed, diverging ' 'bowed, converging' 'equidistant/parallel' converging_posteriorly diverging_posteriorly,
		196 'Mandible, steep angle (>45�) between the ventral mandibular symphysis (exclusive of dentary crests) and the dorsal jaw tip (Vidovic & Martill, 2017)' /  present absent,
		197 'Mandible, surangular eminence (modified from Unwin, 2003)' /  absent present,
		198 'Mandible, external mandibular fenestra  (Dalla Vecchia 2019)' /  present_ absent,
		199 'Mandible, anterior half, main axis, orientation (P�gas et al. 2021)' /  straight downturned upturned,
		200 'Mandible, anterior tip, orientation (P�gas et al. 2021)' /  continuous_with_main_axis downturned_relative_to_main_axis upturned_relative_to_main_axis hooked,
		201 'Mandible, extension relative to upper jaw (Vidovic & Martill, 2017)' /  extends_beyond_the_rostrum is_in_line_with_the_rostrum doesn?t_extend_to_the_extent_of_the_rostrum,
		202 'Mandible, mid-depth relative to length (Dalla Vecchia 2009, Andres et al. 2014, Vidovic & Martill 2017 ch. 255)' /  ' at most one-ninth the length' 'more than one-ninth the length',
		203 'Mandibular rami, dorsal margin, shape (Andres et al. 2014)' /  convex straight concave,
		204 'Mandibular rami, dorsal margin anterior to the glenoid fossa, shape (Dalla Vecchia 2019)' /  dorsally_pointed__ more_or_less_convex_without_points_or_depressions_ with_two_low_dorsal_peaks_separated_by_a_depression_ totally_straight,
		205 'Mandibular rami, lateral surface, arched ridge bounded dorsally and ventrally by narrow grooves (Dalla Vecchia 2019)' /  absent_ present,
		206 'Mandibular rami, elevation relative to symphysis (modified from L� et al., 2009)' /  level elevated,
		207 'Mandibular rami, orientation (Andres et al. 2014)' /  straight_to_upturned downcurved,
		208 'Dentary, tip, odontoid process (P�gas et al. 2019)' /  absent_ present,
		209 'Dentary, tip, well projected anteriorly (Vullo et al. 2012)' /  absent_ present_,
		210 'Dentary, large oval foramina every 2 alveoli (Dalla Vecchia 2019)' /  absent_ present,
		211 'Dentary, cup-shaped structures (Dalla Vecchia 2019)' /  absent_ present,
		212 'Dentary, dorsal eminence close to anterior end (modified from Andres et al. 2014)' /  absent present,
		213 'Dentary, dorsal eminence close to anterior end, height (modified from Andres et al. 2014)' /  low high,
		214 'Dentary symphysis, dorsal eminence close to the separation of mandibular rami (Vullo et al. 2012)' /  absent present,
		215 'Dentary symphysis, dorsal eminence close to the separation of mandibular rami, height (modified from Andres et al. 2014)' /  low tall,
		216 'Dentary symphysis, dorsal eminence close to the separation of mandibular rami, position (P�gas et al. 2021)' /  posterior_region_of_symphysis 'half-way through symphysis length',
		217 'Dentary symphysis, dorsal eminence close to the separation of mandibular rami, paired occlusal pit-like foramina (P�gas 2024)' /  absent present,
		218 'Dentary symphysis, occlusal surface, anterior end, shape (modified from P�gas et al. 2018)' /  approximately_flat_or_slightly_concave fossa convex keeled,
		219 'Dentary symphysis, occlusal surface, anterior median ridge (P�gas et al. 2021)' /  absent present,
		220 'Dentary symphysis, occlusal surface, posterior median ridge (P�gas et al. 2021)' /  absent present,
		221 'Dentary symphysis, occlusal surface, pair of protruding occlusal ridges (P�gas et al. 2021)' /  absent present,
		222 'Dentary symphysis, occlusal surface, pair of protruding occlusal ridges, heigth (P�gas et al. 2021)' /  barely_dorsal_to_tomial_edges conspicuously_dorsal_to_tomial_edges,
		223 'Dentary symphysis, occlusal surface, foramination (P�gas et al. 2021)' /  absent_or_poor paired_row_of_foramina numerous_foramina,
		224 'Dentary symphysis, occlusal surface, midway transverse ridge (P�gas et al. 2021)' /  absent present,
		225 'Dentary symphysis, occlusal surface, posterior region, short excavation of the occlusal surface (P�gas et al. 2018)' /  absent present,
		226 'Dentary symphysis, occlusal surface, individualized occlusal groove (P�gas et al. 2018)' /  absent present,
		227 'Dentary symphysis, occlusal groove, anterior extension (P�gas et al. 2019)' /  posterior_to_second_tooth_pair 'reaching first tooth pair, but not the rostral tip' reaching_rostral_tip,
		228 'Dentary symphysis, occlusal groove, relative width (P�gas et al. 2019)' /  over_half_of_alveolar_width less_than_half_of_alveolar_width,
		229 'Dentary symphysis, rims of occlusal groove, lateral view, dorsal heigth (P�gas et al. 2019)' /  level_with_alveolar_borders conspicuously_raised_above_alveolar_level,
		230 'Dentary symphysis, posteroventral cavity (dentary fossa) (Vullo et al. 2012)' /  absent present,
		231 'Dentary symphysis, posteroventral cavity, ventral margin extension (modified from Andres et al. 2014)' /  anterior_to_posterodorsal_margin_of_symphysis posterior_to_posterodorsal_margin_of_symphysis,
		232 'Dentary symphysis, posteroventral fossa, surface in ventral view (P�gas et al. 2021)' /  concave flat,
		233 'Dentary symphysis, laterolateral compression relative to alveolar diameter (P�gas et al. 2019)' /  over_3_times_alveolar_diameter subequal_to_3_times_alveolar_diameter,
		234 'Dentary symphysis, extension (modified from Kellner 2003)' /  'short, limited to the tip' 'short, extended posteriorly less than 33% of mandible length' '33%-55% the mandible length' '> 55%',
		235 'Dentary, ventral surface (modified from Andres et al. 2014)' /  smooth keeled crested 'elongate, thin ridge',
		236 'Dentary, ossified sagittal crest, shape (Wang et al. 2012)' /  shallow 'blade-like' 'deep, broad in lateral view' elongated_ridge absent,
		237 'Dentary ossified sagittal crest, anterior extension (modified from Andres et al. 2014)' /  posterior_to_mandibular_tip at_mandibular_tip,
		238 'Dentary ossified sagittal crest, posterior extension (Holgado et al. 2019)' /  confined_to_the_anterior_third_of_the_lower_jaw extinding_close_to_the_middle_portion_of_the_lower_jaw,
		239 'Dentary, ossified sagittal crest, extent (Dalla Vecchia 2019)' /  limited_to_the_rostral_part_of_the_dentary_ continuing_posteriorly_as_a_low_flange_up_to_the_end_of_the_dentary,
		240 'Dentary, posterior extension (modified from Andres et al. 2014)' /  does_not_extend_inbetween_angular_and_surangular extends_between_angular_and_surangular,
		241 'Splenial, mandibular shelf (Vidovic & Martill 2017)' /  present absent,
		242 'Splenial, mandibular shelf (Vidovic & Martill 2017)' /  medially_fused unfused,
		243 'Articular, articular facet (Vidovic & Martill 2017)' /  forms_a_right_angle_with_the_retroarticular_process_ forms_an_oblique_angle_with_the_retroarticular_process_,
		244 'Articular, glenoid fossa, U-shaped (P�gas et al. 2021)' /  absent present,
		245 'Articular, glenoid fossa, cotyle orientation (modified from Andres et al. 2014)' /  transversal oblique,
		246 'Retroarticular process, elongation (Vidovic & Martill 2017)' /  short elongate,
		247 'Retroarticular process, shape (modified from Andres et al. 2014)' /  triangular subcircular lingulate blunt posteriorly_expanded,
		248 'Retroarticular process, orientation (modified from Andres et al. 2014, Dalla Vecchia 2019)' /  posteroventral subhorizontal posterodorsal,
		249 'Retroarticular process, posteroventral deflection, angle (modified from Dalla Vecchia 2019)' /  under_35� over_35�,
		250 'Dentition (Bennett 1994)' /  present absent,
		251 'Dentition, pterygoidal teeth' /  present absent,
		252 'Dentition, premaxillary teeth (modified from Vidovic & Martill 2017, 70)' /  present absent,
		253 'Dentition, premaxilla, distribution (modified from Vidovic & Martill 2017, 71)' /  even_along_the_premaxilla premaxillary_tip_edentulous,
		254 'Dentition, extension along jaws (modified from Kellner 2003)' /  occupying_most_of_the_jaws_ restricted_posteriorly restricted_anteriorly,
		255 'Dentition, extending for most of the jaws, extension (modified from Kellner 2003)' /  not_reaching_70%_of_jaw_extension reaching_70%_of_jaw_extension,
		256 'Dentition, anteriorly restricted, extension' /  confined_to_the_anterior_half_of_the_jaws confined_to_the_anterior_third_of_the_jaws confined_to_tip,
		257 'Dentition, position relative to nasoantorbital fenestra (modified from Vidovic & Martill 2017, 66)' /  present_under_nasoantorbital_fenestra absent_under_nasoantorbital_fenestra,
		258 'Dentition, maximum tooth positions per jaw, per side (modified from Kellner 2003)' /  up_to_10 up_to_15 up_to_25 up_to_40 up_to_50 up_to_150 over_500,
		259 'Dentition, tooth spacing along jaws (modified from Andres et al. 2014)' /  mesial_teeth_spaced_wider_apart aproximately_even_along_jaws distal_teeth_spaced_wider_apart,
		260 'Dentition, mesial teeth, spacing relative to successive teeth (modified from Andres et al. 2014)' /  nearly_touching subequal_to_diameter_of_teeth more_than_diameter_of_teeth,
		261 'Dentition, distal teeth, spacing relative to successive teeth (modified from Andres et al. 2014)' /  nearly_touching subequal_to_diameter_of_teeth more_than_diameter_of_teeth,
		262 'Dentition, crowns, outline in labial/lingual view (modified from Vidovic & Martill 2017, 48)' /  'triangular (continuous taper towards a point)' 'needle-like (mostly subparallel, tapering to a point at the tip)' 'subrectangular (subparallel converging to a blunt tip)' 'lanceolate (expanded above cervical region, then tapering to a point)',
		263 'Dentition, crowns, cross-section (modified from Vidovic & Martill 2017, 52)' /  'elliptical, slightly compressed' 'elliptical, strongly compressed' subcircular subquadrangular,
		264 'Dentition, crown, apex, number (modified from Dalla Vecchia 2019)' /  single bifid,
		265 'Dentition, crowns, apex, shape (modified from Vidovic & Martill 2017, 47)' /  tapered blunt bulbous,
		266 'Dentition, crowns, main axis, orientation (modified from Andres et al. 2014, Vidovic & Martill 2017, 49)' /  posteriorly_recurved lingually_recurved sigmoidal straight,
		267 'Dentition, crowns, curvature degree (modified from Andres et al. 2014)' /  displacement_less_than_tooth_diameter displacement_around_tooth_diameter displacement_twice_tooth_diameter_or_more,
		268 'Dentition, crowns, mediolateral orientation relative to jaws (modified from Andres et al. 2014)' /  subvertical oblique lateral,
		269 'Dentition, crowns, anteroposterior inclination relative to jaws (modified from Andres et al. 2014)' /  perpendicular mesial_crowns_procumbent all_crowns_procumbent 'distal crowns procumbent, mesial crowns perpendicular',
		270 'Dentition, crown, texture (modified from Andres et al. 2014)' /  smooth striated,
		271 'Dentition, crowns, cusps (modified from Dalla Vecchia, 2019)' /  unicuspid multicuspid,
		272 'Dentition, crowns, cusps, number (modified from Dalla Vecchia, 2019)' /  only_three_throughout_dentition three_to_five_throughout_dentition,
		273 'Dentition, crown, serration (modified from Dalla Vecchia, 2019)' /  present absent,
		274 'Dentition, serrated crowns, number of denticles (modified from Andres et al. 2014)' /  at_least_50 under_50,
		275 'Dentition, serrated crowns, denticle shape (modified from Dalla Vecchia, 2019)' /  'square or chisel-like' triangular,
		276 'Dentition, variation in crown shape along the upper jaw (Dalla Vecchia, 2019)' /  isodont_ heterodont,
		277 'Dentition, variation in crown shape along the lower jaw (Dalla Vecchia, 2019)' /  isodont_ heterodont,
		278 'Dentition, crown, cingulum (Zhou et al. 2019)' /  absent present,
		279 'Dentition, crown, expanded base (arrow-head shaped crown) (P�gas 2024)' /  absent present,
		280 'Dentition, crowns, labial and lingual depressions (Zhou et al. 2019)' /  absent present,
		281 'Dentition, sharp carinae (Andres et al. 2014)' /  absent present,
		282 'Dentition, labial/lingual view, mesiodistal constriction between crown and root (Zhou et al. 2019)' /  absent present,
		283 'Dentition, anterior crowns, height relative to basal width (Dalla Vecchia 2019)' /  under_twice_as_wide 'over twice as wide, under 4x as wide' over_4x_as_wide over_10x_as_wide,
		284 'Dentition, anterior crowns, second premaxillary tooth crown extending further anteriorly than first one (P�gas 2025)' /  absent present,
		285 'Dentition, crown elongation, transition along jaws (modified from Andres et al. 2014)' /  continuous_transition_along_tooth_row disparity_between_mesial_and_distal_teeth,
		286 'Dentition, distal lower crowns, size relative to distal upper crowns (modified from Dalla Vecchia 2019)' /  'comparable, at least to part of maxillary crowns ' much_smaller much_larger,
		287 'Dentition, distal mandibular crowns, shape relative to distal maxillary crowns (modified from Dalla Vecchia 2019)' /  similar_ different,
		288 'Dentition, mandibular teeth, constricted collum  (Dalla Vecchia 2019)' /  absent_ present,
		289 'Dentition, diastema with a concave outline between the first two dentary teeth and those following posteriorly (Dalla Vecchia 2019)' /  absent_ present,
		290 'Dentition, number of mandibular teeth (Dalla Vecchia 2019)' /  more_than_6_tooth_pairs_ six_pairs_or_less,
		291 'Dentition, first two pairs of premaxillary teeth, closely packed and separated from subsequent teeth (Wei et al. 2021)' /  absent present,
		292 'Dentition, distinct diastema between premaxillary and maxillary teeth (P�gas 2024)' /  absent present,
		293 'Dentition, maxillary teeth, anteriormost teeth reduced (smaller than premaxillary ones and subsequent maxillary ones) (P�gas 2024)' /  absent_ present_,
		294 'Dentition, maxillary teeth, largest positioned posteriorly (modified from Unwin 2003, Andres et al. 2014)' /  absent_ present_,
		295 'Dentition, maxillary teeth, much enlarged below the dorsal process (Dalla Vecchia, 2019)' /  absent_ present,
		296 'Dentition, enlarged maxillary teeth below the dorsal process, number (modified from Vidovic & Martill 2017, 68)' /  one two,
		297 'Dentition, anterior, marked variation in crown base width (modified from Kellner 2003, Andres et al. 2014, Dalla Vecchia 2019)' /  absent present,
		298 'Dentition, upper jaw, second pair, position in horizontal plane (Holgado & P�gas 2020)' /  medial_to_third_pair aligned_with_third_pair,
		299 'Dentition, upper jaw, 5th pair of teeth medially displaced (modified from Jacobs et al. 2019, Holgado & P�gas 2020)' /  absent present,
		300 'Dentition, upper jaw, first pair of conidont teeth, cross-section (Holgado & P�gas 2020)' /  subcircular elliptical,
		301 'Dentition, lower jaw, first pair of teeth enlarged (subequal to or wider than second pair) (P�gas et al. 2019)' /  absent present,
		302 'Dentition, upper jaw, 3rd pair of teeth, size relative to 4th pair (modified from P�gas et al. 2019, Holgado & P�gas 2020)' /  subequal_or_smaller_than 'larger, under twice the size' 'twice the size, or more',
		303 'Dentition, spacing, first pair separated by less than half the alveolous width (modified Vidovic & Martill 2017, 61 and P�gas et al. 2019)' /  absent 'present, but not laminar sheet of bone' 'present, laminar sheet of bone',
		304 'Dentition, upper jaw, 4th and 5th teeth, smaller than 3rd and 6th (P�gas 2025)' /  absent present,
		305 'Dentition, spacing, first three pairs more closely spaced than subsequent teeth (P�gas et al. 2019)' /  absent present,
		306 'Dentition, crowns, base broad and oval (modified from Unwin 2003)' /  absent_ present_,
		307 'Dentition, crowns, occlusion between upper and lower jaws (modified from Vidovic & Martill 2017, 76)' /  mesiodistal_interlock 'crown-on-crown, apical occlusion' 'crown-on-crown, mesiodistal oclusion' labiolingual_occlusion,
		308 'Alveoli, presence (modified from Vidovic & Martill 2017, 54)' /  present absent,
		309 'Alveoli, connected by continuous groove (modified from Vidovic & Martill 2017, 54)' /  absent present,
		310 'Alveoli, position relative to occlusal plane (modified from Holgado et al. 2019)' /  level 'raised (dorsoventrall), forming an elevated alveolar row (Lonchodraco-like)',
		311 'Alveoli, second upper alveolus, anteroposterior axis (P�gas 2025)' /  aligned_with_subsequent_alveoli markedly_more_anterodorsally_inclined,
		312 'Alveoli, third alveolus (both jaws), lateral offset (P�gas 2025)' /  absent present,
		313 'Alveoli, prominently scalloped (modified from P�gas et al. 2019)' /  absent 'present, sinusoidal scalloping' 'present, aveolar collars strongly projected laterally',
		314 'Alveoli borders, strongly raised (laterally) relative to jaw line (modified from Andres et al. 2014, Holgado & P�gas 2020)' /  absent present,
		315 'Alveoli borders, thickness (modified from Unwin 2003)' /  laminar slightly_intumesced strongly_intumesced,
		316 'Alveoli, toothline, rostral expansion, notch posterior to the rosette (Holgado et al. 2019)' /  absent present,
		317 'Atlas and axis, fusion (Howse 1986)' /  unfused_ fused_,
		318 'Axis, postzygapophyses (Vidovic & Martill, 2017)' /  extended_posterior_from_the_centrum approximately_in_line_with_centrum anterior_of_the_centrum_posterior_level,
		319 'Third cervical vertebra, centrum length relative to axis' /  subequal_to_the_axis_centrum longer_than_the_axis_centrum,
		320 'Mesocervical vertebrae (III-VII), neural spine, anterior dorsal process (Vidovic & Martill, 2017)' /  present absent,
		321 'Mesocervical vertebrae, neural spines, lateral outline shape (Andres et al., 2014)' /  blade triangular ridge fan,
		322 'Mesocervical vertebrae, neural spine, height (modified from Howse 1986)' /  tall low vestigial,
		323 'Mesocervical vertebrae, vestigial neural spine, spinous processes, relative proportions (P�gas 2024)' /  posterior_process_subequal_to_larger_than_anterior anterior_process_larger,
		324 'Mesocervical vertebrae, neural canal incorporated into centrum (Vidovic & Martill, 2017)' /  present absent,
		325 'Mesocervical vertebrae, centrum and neural arch, configuration (Andres et al. 2014)' /  distinct confluent,
		326 'Mesocervical vertebrae, neural canal, position relative to prezygapophyses (P�gas et al. 2021)' /  dorsal_or_level ventral,
		327 'Mesocervical vertebrae, neural arch, anterior surface, accessory pneumatic foramen (P�gas et al. 2021)' /  absent 'present, individualized' 'present, confluent with neural canal opening',
		328 'Mesocervical vertebrae, neural arch, anterior surface, adjacent pneumatic foramina (Andres et al., 2014)' /  absent present,
		329 'Mesocervical vertebrae, neural arch, anterior surface, adjacent pneumatic foramina, position (P�gas et al. 2024)' /  lateral_to_neural_canal lateroventral_to_neural_canal,
		330 'Mesocervical vertebrae, neural arch lateral surface, pneumatic foramen (Andres et al., 2014)' /  absent present,
		331 'Mesocervical vertebrae, cross-section (excluding neural spine) (modified from P�gas et al. 2021, Andres 2021)' /  pentagonal wide_suboval elliptical subcircular laterally_compressed,
		332 'Mesocervical vertebrae, prezygapophyses (dorsoventral view), laterally extended well beyond postzygapophyses level (P�gas et al. 2021)' /  absent present,
		333 'Mesocervical vertebrae, prezygapophyseal pedicles (dorsoventral view), medial margin (P�gas 2024)' /  concave convex,
		334 'Mesocervical vertebrae, postzygapophyses, epipophysis dorsally keeled' /  absent present,
		335 'Mesocervical vertebrae, transverse ridge, dorsal reflection (P�gas et al. 2021)' /  absent present,
		336 'Mesocervical vertebrae, centrum lateral surface, pneumatic foramen (Andres et al., 2014)' /  absent present,
		337 'Mesocervical vertebrae, centrum, lateral margins (dorsoventral view) (P�gas et al. 2021)' /  concave subparallel,
		338 'Mesocervical vertebrae, centrum, hypapophysis, anterior tip, shape (P�gas 2024)' /  smooth_intumescence 'sharp, projecting process',
		339 'Mesocervical vertebrae, centrum, accentuated posterior lateral constriction (modified from P�gas et al. 2021)' /  absent present,
		340 'Mesocervical vertebrae, preexapophyses (sensu Andres & Langston 2021)' /  absent present,
		341 'Mesocervical vertebrae, postexapophyses (Howse 1986)' /  absent_ present_,
		342 'Mesocervical vertebrae, postexapophyses, lateral extension (posterior view) (P�gas et al. 2024)' /  medial_to_postzygapophyses_level level_or_lateral_to_postzygapophyses_level,
		343 'Mesocervical vertebrae, lateral excavation between postzygapophysis and postexapophysis (P�gas 2024)' /  absent_ present_,
		344 'Mesocervical vertebrae, deep ventral fossa between bases of postexapophyses (P�gas et al. 2021)' /  absent present,
		345 'Mesocervical vertebrae, deep ventral fossa between bases of postexapophyses, well-defined anterior rim (P�gas et al. 2024)' /  absent present,
		346 'Mesocervical vertebrae, ribs (Howse 1986)' /  'long, with filiform shafts extending caudally up to the successive cervical centrum ' 'reduced, without filiform shaft' absent,
		347 'Mesocervical vertebrae, length variation (P�gas et al. 2021)' /  'vertebrae roughly subequal/low variation' pronounced_heterometry,
		348 'Mid-cervical vertebrae, proportions (modified from Howse 1986, Kellner 2003)' /  'short, sub-equal to width' slightly_elongate 'elongate (at least twice as long as wide)',
		349 'Mid-cervical vertebrae, elongate cervicals, CIV/CVI proportions' /  CIV_longer_than_CVI CVI_longer_than_CIV,
		350 'Mid-cervical vertebrae, elongate cervicals, CV/CIV proportions' /  CIV_longest_cervical CV_longest_cervical,
		351 'Posterior cervical vertebrae (VIII and IX), shape (modified from Andres et al. 2014)' /  cervicalized dorsalize,
		352 'Cervical VIII, neural spine, height  (modified from Andres et al. 2014)' /  tall low,
		353 'Dorsal vertebrae, first dorsal rib more robust than other ribs (Vidovic & Martill, 2017)' /  present absent,
		354 'Dorsal vertebrae, transverse processes, length relative to neural spine (Vidovic & Martill, 2017)' /  approximately_twice_as_long approximately_equal_in_length,
		355 'Dorsal vertebrae, transverse processes, orientation relative to centrum (Vidovic & Martill, 2017)' /  inclined_posteriorly perpendicular,
		356 'Dorsal vertebrae, anterior series, fusion of vertebrae forming a notarium (in mature forms) (Kellner, 2003)' /  absent_ present_,
		357 'Notarium, incorporation of cervical IX (in mature forms) (P�gas 2024)' /  absent present,
		358 'Notarium, supraneural plate, degree of fusion (in mature forms) (P�gas 2024)' /  apical extensive,
		359 'Notarium, supraneural plate, dorsal margin, shape (in mature forms) (P�gas 2024)' /  approximately_straight 'sinusoidal, with a posterior convex apex',
		360 'Sacral vertebrae, number (Dalla Vecchia 2019)' /  three_or_less_ more_than_three,
		361 'Sacral vertebrae, neural spines (Vidovic & Martill 2017)' /  'fused (supraneural plate) ' unfused,
		362 'Sacral vertebrae, ribs, fusion (Naish et al. 2013)' /  absent 'present, forming fenestrated sacral shield',
		363 'Sacrum, width relative to body of ilium (Naish et al. 2013)' /  under_length_of_body_of_ilium over_length_of_body_of_ilium,
		364 'Caudal vertebrae, anterior series, distinct transverse processes (Vidovic & Martill 2017)' /  present absent,
		365 'Caudal vertebrae, anterior series, centrum, centrum shape (Wang et al. 2012)' /  single douplex,
		366 'Caudal vertebrae, neural spines (Vidovic & Martill 2017)' /  present absent,
		367 'Caudal vertebrae, number (from Kellner 2003)' /  over_15 15_or_less,
		368 'Caudal vertebrae, elongation  (Dalla Vecchia 2019)' /  'short, longest caudal centrum less than twice a mid-dorsal centrum' 'elongate, longest caudal centrum over twice a mid-dorsal centrum',
		369 'Caudal vertebrae, zygapophyses forming rod-like ossified processes (modified from Andres et al. 2014)' /  absent present,
		370 'Caudal vertebrae, rod-like processes of zygapophyses, extension (modified from Andres et al. 2014)' /  'relatively short (extending only a little beyond the centrum)' 'elongate (forming a stiff sheath over the caudal series)',
		371 'Caudal vertebrae, hemapophyses sending filiform processes below the adjacent centra  (Dalla Vecchia 2019)' /  absent_ present,
		372 'Caudal series, length relative to the dorsal series  (Dalla Vecchia 2019)' /  longer_ shorter,
		373 'Caudal series, length relative to the femur (cas/fe) (Wei et al. 2021)' /  'cas/fe > 7' '4 < cas/fe < 7' '1 < cas/fe < 4' 'cas < fe',
		374 'Scapulacoracoid, glenoid fossa, position (Vidovic & Martill 2017)' /  scapula coracoid scapulocoracoid,
		375 'Scapulacoracoid, post-glenoid strut (Vidovic & Martill 2017)' /  present absent,
		376 'Scapula, shape (Kellner 2003) ' /  elongated_ 'stout, with constructed shaft ',
		377 'Scapula, cross-section (Vidovic & Martill, 2017)' /  rounded spatulate,
		378 'Scapula, proximal end (Kellner 2003)' /  elongated_ 'sub-oval ',
		379 'Scapula, orientation relative to vertebral column (Bennett 1994, Vidovic & Martill, 2017)' /  perpendicular_to_the_vertebral_column adjacent_to_the_vertebral_column,
		380 'Coracoid, shape (Dalla Vecchia 2019, Andres 2021)' /  subcircular_or_crescentic_ 'with (dorsoventrally) elongated and broad shaft, flattened at midshaft ' 'with strut-like shaft, slender and cylindrical at midshaft',
		381 'Coracoid, ventral surface (modified from Kellner 2004, Andres et al. 2014)' /  smooth tubercle flange,
		382 'Coracoid, ventral tubercle, development (P�gas 2024)' /  small enlarged_and_prominent diminute,
		383 'Coracoid, ventral flange, development (modified from Kellner 2004, Vidovic & Martill, 2017)' /  subtle_eminence deep_flange,
		384 'Coracoid, ventral eminence, position (modified from Vidovic & Martill, 2017)' /  proximal_to_the_glenoid medially_displaced,
		385 'Coracoid, distal end, shape (Vidovic & Martill, 2017)' /  has_distinct_condyles _rounded_and_blunt,
		386 'Coracoid, sternal articulation (modified from Kellner 2003)' /  no_developed_articulation articulation_surface_straight_or_slightly_concave articulation_surface_strongly_concave,
		387 'Coracoid, relative length  (Bennett 1994, Dalla Vecchia 2019)' /  'less than 2/3 length of scapula ' '2/3 or more length of scapula',
		388 'Sternocoracoid articulation, symmetry (Andres 2021)' /  symmetrical asymmetrical,
		389 'Sternocoracoid articulation, shape (modified from Kellner 2003, Andres 2021)' /  flattened oval,
		390 'Sternocoracoid articulation, posterior expansion (modified from Kellner 2003, Andres 2021)' /  absent present,
		391 'Sternum, cristospine, shape (Kellner 2003)' /  absent_ shallow_and_elongated_ deep_and_short,
		392 'Sternum, cristospine, ventral surface (modified from Vidovic & Martill, 2017)' /  ossified_blade peduncle_for_the_attachment_of_cartilage,
		393 'Sternum, posterior to sternocoracoid articulations, constriction (Andres 2021) ' /  absent present,
		394 'Sternal plate, lateral process on each side of its posterior end (Dalla Vecchia 2019)' /  absent_ present,
		395 'Sternal plate, anterolateral margins, shape (Vidovic & Martill, 2017)' /  square 'convex, tapering anteriorly' 'concave, tapering anteriorly',
		396 'Sternal plate, posterolateral margins, shape (Vidovic & Martill, 2017)' /  square triangular semicircular,
		397 'Sternal plate, proportions, approximately one and a half times the length of its width (Vidovic & Martill, 2017)' /  present absent,
		398 'Forelimb (h+u+mcIV+dIV), length relative to hindlimb (Dalla Vecchia 2019)' /  'less than 2.5 times the length of hind limbs (fe+ti+mtIII) ' 2.5_times_the_length_of_hind_limbs_or_more,
		399 'Humerus, proportional length relative to the femur (hu/fe) (modified from Kellner 2003, char. 55)' /  'hu/fe < 0.60' '1.6 > hu/fe >   0.60' 'hu/fe > 1.60',
		400 'Humerus, proportional length relative to the metacarpal IV (hu/mcIV) (modified from Kellner 2003)' /  'hu/mcIV > 2.50 ' '1.50 < hu/mcIV < 2.50 ' '0.50 < hu/mcIV < 1.50' 'hu/mcIV < 0.50',
		401 'Humerus, proximal articulation surface, outline (Andres 2021)' /  crescent horseshoe,
		402 'Humerus, deltopectoral crest, projection (Dalla Vecchia 2019)' /  scarcely_developed_ 'well-developed and projecting',
		403 'Humerus, deltopectoral crest, position (Andres et al. 2014)' /  proximal distally_placed,
		404 'Humerus, deltopectoral crest, distally placed, displacement degree (P�gas 2024)' /  under_20%_of_humeral_shaft_ 20%_of_humeral_shaft_or_more,
		405 'Humerus, deltopectoral crest, shape of main shaft (modified from Kellner 2003, Unwin 2003, Andres et al. 2014, Dalla Vecchia 2019)' /  'Trapezoidal, narrow' 'Trapezoidal, broad' Subtriangular Squared Hooked Subrectangular,
		406 'Humerus, subrectangular deltopectoral crest, distal junction with shaft (modified from P�gas 2024)' /  'gently curving towards the shaft, concave in shape' 'angled, forming a junction with the shaft angled in shape',
		407 'Humerus, deltopectoral crest, distal end, orientation (modified from Kellner 2003, Unwin 2003, Andres et al. 2014, Dalla Vecchia 2019)' /  straight warped,
		408 'Humerus, deltopectoral crest, distal end, shape (modified from Kellner 2003, Unwin 2003, Andres et al. 2014)' /  unexpanded 'expanded (hatchet-shaped)',
		409 'Humerus, deltopectoral crest, expanded distal end, expansion degree (P�gas 2024)' /  gentle 'slender hatchet-shaped' 'broad hatchet-shaped',
		410 'Humerus, broad hatchet-shaped deltopectoral crest, proximal apex, shape (P�gas 2024)' /  pointed angular,
		411 'Humerus, broad hatchet-shaped deltopectoral crest, proximal apex, position (P�gas 2024)' /  further_than_distal_apex 'level with, or slightly medial to, distal apex level',
		412 'Humerus, deltopectoral crest, size relative to humeral head (Vidovic & Martill, 2017)' /  longer_than_the_humeral_head_is_wide approximately_the not_as_long_as_the_humeral_head_is_wide extremely_reduced_,
		413 'Humerus, deltopectoral crest, ventral surface, middle tubercle (for teres major) (P�gas 2024)' /  absent present,
		414 'Humerus, deltopectoral crest, ventral pillar (P�gas 2024, based on Longrich et al, 2018)' /  Absent Present,
		415 'Humerus, deltopectoral crest, ventral pillar, position (P�gas 2024, based on Longrich et al, 2018)' /  Proximal_edge_of_deltopectoral_crest Distally_offset,
		416 'Humerus plus ulna, proportional lengths relative to the femur plus tibia (hu+ul/fe+ti) (Kellner 2003)' /  'humerus plus ulna about 0.80% or less of femur plus tibia length (hu+ul/fe+ti < 0.80) ' 'humerus plus ulna larger than 0.80% of femur plus tibia length (hu+ul/fe+ti > 0.80) ',
		417 'Humerus, proximal end, small foramen on dorsal surface distal to proximal articulation (Bennett 1994)' /  absent present,
		418 'Humerus, proximal end, foramen on ventral surface close to proximal margin (Kellner 2003)' /  absent_ present_,
		419 'Humerus, ulnar crest, development (modified from Bennett 1994)' /  reduced 'well-developed',
		420 'Humerus, ulnar crest, proximal ridge (modified from Bennett 1994)' /  absent present,
		421 'Humerus, ulnar crest, orientation (Andres et al. 2014)' /  posterior ventral,
		422 'Humerus, ulnar crest, shape (Wei et al. 2021)' /  triangular trapezoidal rounded,
		423 'Humerus, proximal view, angle between deltopectoral and ulnar crests (P�gas 2024)' /  90�_or_less over_90�,
		424 'Humerus, lateral condyle, inflated (P�gas 2024)' /  absent present,
		425 'Humerus, distal surface, shape (Andres et al. 2014)' /  hourglass 'crescentic/D-shaped' triangular trapezoidal,
		426 'Humerus, distal region, pneumatic foramen between distal condyles (Andres et al. 2014)' /  absent present,
		427 'Humerus, mid-shaft, shape (Bennett 1994, Andres et al. 2014)' /  tapered subcylindrical,
		428 'Humerus, distal surface, pneumatic foramen (Andres et al. 2014)' /  absent present,
		429 'Humerus, entepicondyle, dorsoventral width (anterior view) (modified from Andres, 2021)' /  entepicondyle_subequal_to_or_larger_than_ectepicondyle smaller,
		430 'Humerus, entepicondyle, conspicuously extended distally (P�gas 2024)' /  absent present,
		431 'Humerus, supracondylar process, development (Vidovic & Martill, 2017)' /  prominent not_prominent,
		432 'Humerus, supracondylar process, shape (P�gas 2024)' /  'ridge-like' 'flange-like',
		433 'Humerus, shaft, orientation in palmar view (Vidovic & Martill, 2017)' /  bent straight,
		434 'Humerus, shaft, orientation in anterior view  (Vidovic & Martill, 2017)' /  bent straight,
		435 'Humerus, ulnar crest, flaring out from the diaphysis giving an S-shape or T-shape to the proximal region (Vidovic & Martill, 2017)' /  present absent,
		436 'Humerus, dorsal ridge adjacent to head, dorsally extended (Vidovic & Martill, 2017)' /  present absent,
		437 'Humerus, proximal region, proportions relative to distal region (Vidovic & Martill, 2017)' /  more_than_twice_the_width_of_the_distal_region_ approximately_twice less_than_twice_the_width_of_the_distal_region_ approximately_the_same,
		438 'Humerus, epicondyles, shape (Vidovic & Martill, 2017)' /  angular rounded,
		439 'Humerus, anconal fossa (Vidovic & Martill, 2017)' /  present absent,
		440 'Ulna, length relative to humerus (Dalla Vecchia 2019)' /  less_than_1.5_times_length_of_humerus 1.5_times_length_of_humerus_or_more,
		441 'Ulna, ulna/tibia ratio  (Dalla Vecchia 2019)' /  '<0.9' '0.9-1.2' '>1.2',
		442 'Ulna, length relative to metacarpal IV (Unwin 2003)' /  'ul/mcIV > 3.60' '3.60 > ul/mcIV > 2.00' '2.00 > ul/mcIV > 1.00' '1.00 > ul/mcIV',
		443 'Ulna, articulations, proportions relative to diaphyses (Vidovic & Martill, 2017)' /  much_wider_than_the_diaphysis not_much_wider,
		444 'Ulna, hooked olecranon process (Vidovic & Martill, 2017)' /  present absent,
		445 'Ulna, proximal surface, intercondylar ridge (P�gas et al. 2024)' /  absent present,
		446 'Ulna and radius, diameter at midshaft (Kellner 2003)' /  subequal_ diameter_of_radius_about_half_that_of_ulna diameter_of_radius_less_than_half_that_of_ulna,
		447 'Radius, hooked proximal tubercle (Vidovic & Martill, 2017)' /  present absent,
		448 'Proximal syncarpal, large posterodistal process (modified from Unwin 2003)' /  absent present,
		449 'Proximal syncarpal, shape (proximal view) (Unwin 2003)' /  quadrangular_or_irregular pentagonal,
		450 'Distal syncarpals, shape (distal view) (Bennett 1994, Unwin 2003)' /  irregular form_rectangular_unit_ form_triangular_unit,
		451 'Distal syncarpal, ventral articular facet for metacarpal IV, size relative to dorsal facet (Bennett 1994, Andres et al., 2014)' /  ventral_facet_larger subequal_in_size,
		452 'Preaxial carpal, shape (Bennett 1994, Andres 2021)' /  'slender (longer than wide)' 'robust (about as wide or wider than long)',
		453 'Pteroid (Vidovic & Martill, 2017)' /  present absent,
		454 'Pteroid, shape (Andres et al 2014)' /  angled_at_midsection stout_hook straight_and_tapered_with_expanded_proximal_end straight_with_expanded_ends proximally_curved_slender_rod curved_and_subparallel_sided,
		455 'Pteroid, curvature (Vidovic & Martill, 2017)' /  straight 'proximally bent, distally straight' 'distally bent, proximally straight' bowed,
		456 'Pteroid, epiphysis (Vidovic & Martill, 2017)' /  Pteroid_with_a_broad_epiphysis_ simple_rod,
		457 'Pteroid, width relative to radius (Vidovic & Martill, 2017)' /  at_least_approximately_half_the_width_of_the_radius much_thinner_than_radius,
		458 'Pteroid, elongation (Dalla Vecchia 2019)' /  '1/6 ulnar length or less' '1/6-2/5 ulnar length' 'more than 2/5 ulnar length' more_than_half_ulnar_length,
		459 'Metacarpals I-III, participation in carpometacarpal articulation (Bennett 1994, Andres 2021)' /  articulating_with_carpus 'metacarpal I articulates with carpus, metacarpals II and III reduced ' not_articulating_with_carpus,
		460 'Metacarpals I-III, distal ends, relative extensions (modified from Dalla Vecchia 2019, Andres 2021)' /  'metacarpal I < metacarpal II < metacarpal III ' 'metacarpal I < metacarpal II = metacarpal III ' all_approximately_level,
		461 'Metacarpal IV, shaft, cross-section (Andres, 2021)' /  cylindrical anteroposteriorly_compressed,
		462 'Metacarpal IV, proximal end, cross-section (Andres, 2021)' /  anteriorly_compressed broad,
		463 'Metacarpal IV, distal end, intercondylar sulcus, median ridge (Andres et al. 2014, Andres 2021)' /  absent present,
		464 'Metacarpal IV, diaphyseal crest/carina (crista metacarpi) (Vidovic & Martill, 2017)' /  present 'absent (smooth,',
		465 'Metacarpal IV, distal articulation (roller joint), shape (Vidovic & Martill, 2017)' /  approximately_round ellipse,
		466 'Metacarpal IV, distal articulation (roller joint), anterior margin (Vidovic & Martill, 2017)' /  _level_with_the_anterior_margin_of_the_diaphysis rounded_on_the_anterior_margin,
		467 'Metacarpus, metacarpal IV-humerus ratio (Dalla Vecchia 2019)' /  less_than_35% more_than_35%_but_less_than_80%_ more_than_80%,
		468 'Metacarpal IV, proximal ventral crest (Vidovic & Martill 2017)' /  present absent,
		469 'Manus, development, functional manus (digits 1 to 3) (Vidovic & Martill, 2017)' /  present absent,
		470 'Manus, development, reduced relative to the forearm (Vidovic & Martill, 2017)' /  present absent,
		471 'Manual digit III first phalanx, shape (Vidovic & Martill, 2017)' /  straight_and_similar_to_all_other_phalanges has_a_kink_in_its_proximal_portion_,
		472 'Manual digit III first phalanx, significant proximal expansion (Vidovic & Martill, 2017)' /  present absent,
		473 'Manual digit III first phalanx, more robust than the other long bones in the manus (Vidovic & Martill, 2017)' /  present absent,
		474 'Manual unguals, development relative to pedal unguals (Vidovic & Martill, 2017)' /  larger_than_on_pes 'smaller, or equal to those on pes',
		475 'Manual digit IV, relative length  (Dalla Vecchia 2019)' /  Equal_or_less_than_65%_total_forelimb_length_ more_than_65%_total_forelimb_length,
		476 'Manual digit IV first phalanx, extension relative to whole finger (Dalla Vecchia 2019)' /  less_than_35%_wing_finger_length_ 35%_wing_finger_length_or_more,
		477 'Manual digit IV first phalanx, proportional length relative to metacarpal IV (ph1d4/mcIV) ' /  both_small_and_reduced_ 'ph1d4/mcIV>4.0' '4.0>ph1d4/mcIV>2.0' '2.0>_ph1d4/mcIV>1.0' 'ph1d4/mcIV<_1.0',
		478 'Manual digit IV first phalanx, proportional length relative to tibiotarsus (ph1d4/ti) (Kellner 2003)' /  ph1d4_reduced_ 'ph1d4 elongated and less than twice the length of ti (ph1d4/ti smaller than 2.00)' 'ph1d4 elongated about or longer than twice the length of ti (ph1d4/ti subequal/larger than 2.00)',
		479 'Manual digit IV first phalanx, extensor-tendon process, shape (Vidovic & Martill, 2017)' /  rounded 'saddle-shaped, with deep proximal groove' approximately_square,
		480 'Manual digit IV second phalanx, length relative to ulna (Dalla Vecchia 2019)' /  shorter_than_ulna_ as_long_as_ulna_or_longer,
		481 'Manual digit IV second phalanx, proportional length relative to first phalanx (ph2d4/ph1d4) (Kellner 2003)' /  both_short_or_absent_ 'elongated with second phalanx about the same size or longer than first (ph2d4/ph1d4 larger than 1.00) ' 'elongated with second phalanx up to 30% shorter than first (ph2d4/ph1d4 between 0.70 - 1.00)' 'elongated with second phalanx more than 30% shorter than first (ph2d4/ph1d4 smaller than 0.70)',
		482 'Manual digit IV second/third phalanx, cross-section, shape (Bennett 1994, Andres et al. 2014)' /  subtriangular concave_posteriorly oval ventral_keel,
		483 'Manual digit IV third phalanx, proportional length relative to first phalanx (ph3d4/ph1d4) (Kellner 2003)' /  phalanx_3_about_the_same_length_or_longer_than_phalanx_1_ phalanx_3_shorter_than_phalanx_1,
		484 'Manual digit IV third phalanx, proportional length relative to the second phalanx (ph3d4/ph2d4) (Kellner 2003)' /  both_short_or_absent_ ph3d4_about_the_same_size_or_longer_than_ph2d4_ ph3d4_shorter_than_ph2d4,
		485 'Manual digit IV fourth phalanx (Vidovic & Martill, 2017)' /  present absent,
		486 'Manual digit IV fourth phalanx, extension relative to whole digit (Dalla Vecchia 2019)' /  more_than_30%_the_length_of_the_wing_phalanx_3_ extremely_reduced,
		487 'Manual digit IV fourth phalanx, length relative to the first phalanx of manual digit IV (ph4d4/ph1d4)' /  both_short_or_absent 'both elongated, with the forth phalanx longer than the first (ph4/d4>1.00)' 'both elongated, with the forth phalanx the same length or shorter, but longer than 35% the lenght of the first' 'both elongated, with the forth phalanx less than 35% the lenght of the first',
		488 'Manual digit IV fourth phalanx, strongly bowed (Vidovic & Martill, 2017)' /  present absent,
		489 'Manual digit IV fourth phalanx, tip shape (P�gas et al 2025)' /  tapered expanded,
		490 'Pelvis, in dorsal view, proportions (Vidovic & Martill 2017)' /  almost_as_wide_as_it_is_long longer_than_it_is_wide_,
		491 'Pelvis, angle between ilium and the pubis, shape (Vidovic & Martill, 2017)' /  approximately_at_a_right_angle oblique,
		492 'Pelvis, acetabulum, shape (Naish et al. 2013)' /  'circular or sub-circular' 'oval, longest axis horizontal',
		493 'Pelvis, sciatic notch, shape (Vidovic & Martill 2017, Hone et al. 2024)' /  approximately_equal_or_shorter_in_depth_to_the_acetabulum larger_than_the_acetabulum,
		494 'Ischiopubic plate, fusion, degree (Vidovic & Martill 2017)' /  _completely_fused only_partially_in_contact_and_fused,
		495 'Ischiopubic plate, participation of pubis (Naish et al. 2013)' /  'with pubis unexpanded and rod-like ' both_elements_expanded,
		496 'Ischiopubic plate, depth (Naish et al. 2013)' /  _depth_less_than_or_equal_to_twice_approximate_length_of depth_more_than_twice_length_of_acetabulum,
		497 'Ischiopubic plate, obturator foramen (Vidovic & Martill 2017)' /  present absent,
		498 'Ischiopubic plate, obturator foramen, position (Vidovic & Martill 2017)' /  anterior_of_the_acetabulum central_to_the_acetabulum posterior_of_the_acetabulum,
		499 'Ilium, preacetabular process, shape (Vidovic & Martill, 2017)' /  ' spinous (narrow to a point) ' 'parallel-sided (broad) ' 'semi-circular and broad ',
		500 'Ilium, preacetabular process, orientation (Naish et al. 2013)' /  straight dorsally_curving,
		501 'Ilium, postacetabular process, constricted shat (Naish et al., 2013)' /  absent present,
		502 'Ilium, postacetabular process, anterodorsal edge, shape (Naish et al., 2013)' /  'straight/convex' concave,
		503 'Ilium, postacetabular process, dorsal margin (Naish et al., 2013)' /  with_subhorizontal_dorsal_surface with_convex_dorsal_surface,
		504 'Ilium, postacetabular process, length relative to acetabulum (Naish et al. 2013)' /  ' unexpanded, or less than length of acetabulum ' 'expanded, as long or longer than the acetabulum ',
		505 'Ilium, postacetabular process, lateral surface (Naish et al. 2013)' /  smooth with_fossa_proximal_to_apex,
		506 'Ilium, postacetabular process, medial surface (Naish et al. 2013)' /  smooth with_fossae_proximal_to_apex,
		507 'Ilium, postacetabular process, size relative to the preacetabular process (Naish et al. 2013)' /  _longer_than_the_preacetabular_process_ approximately_equal_in_size_to_the_preacetabular_process_ shorter_than_the_preacetabular_process,
		508 'Ilium, postacetabular process, angular process (modified from Vidovic & Martill 2017)' /  absent present,
		509 'Ilium, postacetabular process, angular process, shape (modified from Vidovic & Martill 2017)' /  pointed hooked elongate,
		510 'Ilium, postacetabular process, fusion to supraneural plate (Naish et al. 2013)' /  present absent,
		511 'Pubis, size relative to preacetabular process (Vidovic & Martill, 2017)' /  as_long_or_longer_than_the_preacetabular_process _more_than_half_the_length_of_the_preacetabular_process less_than_half_the_length_of_the_preacetabular_process,
		512 'Pubis, lateral surface, anterolateral ridge/pillar (Naish et al. 2013)' /  absent present,
		513 'Pubis, anterior margin, shape (Naish et al. 2013, Andres et al. 2014)' /  straight gently_concave sigmoidal deeply_concave,
		514 'Ischium, posterior margin, shape (Vidovic & Martill 2017)' /  angular rounded,
		515 'Ischium, posteroventral contact between the right and left ischia (Naish et al. 2013)' /  absent present,
		516 'Ischium, ventral margin, shape (Andres et al., 2014)' /  straight convex,
		517 'Prepubis, size relative to ischium (Vidovic & Martill 2017)' /  equal_in_width_to_the_ischium _wider_than_the_ischium not_as_wide_as_the_ischium_,
		518 'Prepubis, shaft, development (Naish et al. 2013)' /  well_differentiated_from_prepubic_plate 'short, poorly differentiated from terminal prepupic plate',
		519 'Prepubis, prepubic plate, bifurcation (Naish et al. 2013)' /  absent present,
		520 'Prepubis, prepubic plate, proportions (Vidovic & Martill 2017)' /  projecting_more_anterodorsally_than_posteroventrally projecting_more_posteroventrally_than_anterodorsally projecting_equally_in_all_directions,
		521 'Prepubis, prepubic plate, shape  (Naish et al. 2013, Vidovic & Martill 2017)' /  'rounded/rocker shaped ' 'angular, square' 'angular, triangular' spatulate,
		522 'Femur, shaft, orientation (L� et al. 2009)' /  strongly_bowed_ _slight_curvature_,
		523 'Femur, proximal portion, foramen (Andres et al. 2014)' /  absent present,
		524 'Femur, neck, shape  (Andres et al., 2014)' /  indistinct constricted,
		525 'Femur, trochanteric crest (P�gas 2024)' /  reduced 'well-developed',
		526 'Femur, greater trochanter, development (modified from Andres et al., 2014)' /  'absent/innaparent' developed,
		527 'Femur, greater trochanter, shape (modified from L� et al. 2009, Andres et al. 2014)' /  'simple, delicate' 'simple, broad' anteriorly_curved,
		528 'Femur, distal end, epicondyles, size (Andres 2021)' /  reduced_and_confluent_with_distal_condyles expanded_into_distinct_distal_flanges,
		529 'Femur, neck, angle relative to shaft  (Andres 2021)' /  perpendicular 145�_or_less_ more_than_145�,
		530 'Femur, distal region, expanded (P�gas 2024)' /  absent present,
		531 'Femur, length relative to metacarpal IV length (fe/mcIV) ' /  'femur at least twice the metacarpal IV length (fe ? mcIV > 2.00)' 'femur longer but less than twice the length of metacarpal IV (1.00 < fe/mcIV < 2.00) ' 'femur about the same length or shorter than metacarpal IV (fe/mcIV < 1.00)',
		532 'Tibia, length relative to femur (ti/fe)' /  'ti/fe ? 1.2' '1.2 < ti/fe ? 1.5' '1.5 < ti/fe ? 1.7' '1.7 < ti/fe',
		533 'Fibula, length relative to tibia  (Dalla Vecchia 2019)' /  Similar_length_as_tibia_ 'shorter than tibia, not reaching the tarsus',
		534 'Pes, size relative to manus (Vidovic & Martill, 2017)' /  approximately_equal_in_size_to_the_manus smaller,
		535 'Tarsus, proximal tarsals, size relative to distal tarsals (Vidovic & Martill, 2017)' /  larger_than_the_distal_tarsals_ smaller_than_the_distal_tarsals are_equal_in_size_to_the_distal_tarsals,
		536 'Metatarsals, arrangement  (Dalla Vecchia 2019)' /  'tightly bound in a single unit, parallel and contacting each other for at least the proximal half of the elements ' spreading_and_contacting_each_other_for_less_than_the_proximal_half_of_the_elements,
		537 'Metatarsal I, size relative to other metatarsals (Vidovic & Martill, 2017)' /  significantly_more_robust_than_other_pedal_metatarsals approximately_the_same_size_as_other_metatarsals,
		538 'Metatarsal III, length relative to tibia (Kellner 2003)' /  more_than_30%_of_tibia_length_ less_than_30%_of_tibia_length_,
		539 'Metatarsal IV, length relative to other metatarsals (Dalla Vecchia 2019)' /  'longer than metatarsals I-III ' 'subequal in length to metatarsals II-III' 'shorter than metatarsals I-III',
		540 'Metatarsal V, proximal width, width relative to distal end (Vidovic & Martill, 2017)' /  much_wider_that_the_distal_end approximately_equal_in_size_to_the_distal_end,
		541 'Pedal digits, length relative to metatarsus (Vidovic & Martill, 2017)' /  as_long_or_longer_than_metatarsus_ shorter,
		542 'Pedal digit IV, phalanges, proportions (Vidovic & Martill, 2017)' /  all_approximately_equal_in_length_ 'unequal in, length, the proximal phalanx is larger than all those succeeding it' 'unequal in length, the distal phalanx is larger than all those preceding it' 'unequal in length, the distal and proximal phalanges are longer than those between them',
		543 'Pedal digit IV, phalanges 2 and 3, proportions (Vidovic & Martill, 2017)' /  longer_than_they_are_wide_ ' as wide, or wider than they are long',
		544 'Pedal digit V, length relative to digit IV (Vidovic & Martill, 2017)' /  'approximately, as long as pedal digit IV' 'longer than metatarsal,IV, but not as long as the digit ' approximately_the_length_of_metatarsal_IV approximately_half_the_length_of_metatarsal_IV less_than_half,
		545 'Pedal digit V, number of phalanges (Kellner 2003)' /  with_four_phalanges_ with_2_phalanges_ 'with 1 or no phalanx (extremely reduced)',
		546 'Pedal digit V, phalanx 2, shape (Dalla Vecchia 2019)' /  straight_or_slightly_arched_ 'curved proximally bent (angled) at midlength' 'extremely bent (exterior angle under 140�)',
		547 'Pedal digit V, phalanx 2, curvature, point of inflection (Vidovic & Martill, 2017)' /  proximally medially distally,
		548 'Pedal digit V, phalanx 2, size relative to preceding phalanx (Vidovic & Martill, 2017)' /  approximately_equal_in_size_to_preceding_phalanx longer_than_preceding_phalanx _shorter_than_preceding_phalanx_,
		549 'Naris, dorsalmost point, lateral view (Hone et al. 2024)',
		550 'Skull, roof between supratemporal fenestrae (modified from Ezcurra et al. 2016 8)',
		551 'Skull, supratemporal fossae, anterior margin (Hone et al. 2024)',
		552 'Dentition, mandible, transition from mesial tooth morphotype to distal type (Hone et al. 2024)',
		553 'Sternal ribs (Hone et al. 2024)',
		554 'Sternal ribs, sternocostapophyses (sensu Claessens et al., 2009) (Hone et al. 2024)',
		555 'Humerus, deltopectoral crest, proximal and distal margins',
		556 'Humerus, deltopectoral crest, flexor surface (Hone et al. 2024)',
		557 'Manus, phalanges, digit III, phalanx 1, proximodistal length (Hone et al. 2024)',
		558 'Manus, phalanges, digit III, phalanx 2, proximodistal length (Hone et al. 2024)',
		559 'Manus, antungual sesamoids (Hone et al. 2024)',
		560 'Pes, phalanges, digit III, phalanx 2 proximodistal length (Hone et al. 2024)',
		561 'Pes, metatarsal V, proximal end (Hone et al. 2024)',
		562 'Pes, digit V, phalanx 1, length (Hone et al. 2024, similar to Ezcurra 2016 584)',
		563 'Pes, unguals, ventral surface, ventral tubercle (Nesbitt et al., 2015)' ; 
	MATRIX
	Euparkeria_capensis                   0100210100000002-----0010000010000000--0101000?0?????0000-0-------0-5-00?00000-00-0000-------?-------00110000010?000100?1????1?????02?0???0??0?000?1?0????00?010??1?????????????????????1100????0?1?0???11??????????????????????????????????????1?1??001???00???0????????000??0-??????0????0???????0??0??????0?0??2???0000?????10??10??0-00????0??????????00--001??0---?1???00000-00?21?1?0?0--?1???????0?????1?0??????0-??3?0?0????????0??0001-111021100011??0?????1?????0?00??????01?????-???--?-??-???{0 1}0011001?10??01??00-?0000?0?????1?00-0000?0??0?0?0011{0 1}2???0???????????????
	Ornithosuchus_woodwardi               2110210100000001-----2010000010100000--0?01000000000?0000-0-------0-5-000000??-00-0000-------?-------00110000010??00100???00010--0-0?0?0000-000???0?000000000????0??0--?0?0-?0??0-----??1?0?000000??0000?101??000??0---??-000?00---------00---?0???0000??000?00-?1100?0?0000?00-00???000001?0??????0001?000-000000?00000000-0???00?????0-00????0??0?0??-??00--?0???0---?????0?000-0????0?0??0--??0??000?1?????000?0?2?00-??3?0?0000000?0100000?????02??000???0?0--???0???-0??0?????????????-00?--?-0?-0???????????????????????????????????0?0-?00000?????0??????00?????????????????
	Herrerasaurus_ischigualastensis       0110210000101002--0--00100?0010000000--0?0100000000??0000-0-------0-5-000000??-00-0000-------?-------00110000010??00100??100010--0-0?0?0000-000???0?00000000000000??0--?0?0-00??0-----??1?0?000000??1000?1010?000000---??-000?00---------00---?0???0?001-0?0?00-?21000000000000-000000000010000000000010000-000000?00000000-0?0?00??0?00-00????0??0?0??-??00--00???0---0????0?000-000??0?0?0?????00?000??????000000?0?00-??200?000000000100000?????02??000???0?0--???0???-0010?1??0??????10-00?--0-0?-0????????????????????????00?????????0?0-?000000??0?00?????2-?????????????????
	Preondactylus_buffarinii              01??211000011002--?--00????????1?0???--0?010?????????001-00----???0-0-00?0????-01-1000-------????????1031010001??0??000?1?????0--0-0010?????0???0????0??1???????????????????????0-----???????????04?1?0011210?000000----?-?--?---------??00---0?1?0????1-0?0000-0302000000000?0-01111?00001?111?000000100??-00?000200?0?000-0?0100????????????????0?0??-?00????????0---0?????0011010???????10--?01??00???????011?10?0?00-??2???1??0000?0??????1-??0021?01110?0?????00201010110?0?0100101?10021001?0100210????0??????????????????00?0?????1?00-0?0?01??0010110{1 3}0{0 1 2}1??????????????????
	Austriadactylus_cristatus             01?0211000011002--0--001010001?100000--0001000???????001-00----???0-0-00?0???2001-1001101-00000010---10310?00010?000000?1200010--0-00?00000-000-0?0100?0100?0???1?????????0-????0-----??1????????04??10??1210000000??---?-?--?--?---?--??00---001-0??121-0?0000-030200000000000-0111100000101110?0?000100??-00?000{0 2}00?0?000-??0?00??0?????0???????0?0??-?00???00???0---????0000110100?10?0??????????????????1??1?10?0?00-??0??????0???????????1-????{2 3}1?0?110?0?????0??????0010??101?0???????2?011?01?0???????????????????????????????????1?????????????0???????????????????????????
	Seazzadactylus_venieri                00?12110000110??--?--00?110001?110???--00010??0??????0?0000----???0-1-0??1???0-???0??0-------?----?--0?310110010????????1?????0--0-?01?1000-000-0??????1??????0010??????????????0-----???????????04111001122100100010---?----?----------?00---00?????041-0?0000-02020000000010111--11000001?1000000??00-0??-0????0?00???000?0???????????????????????0??????0--?????0---0?????????????0101??110-0??????1???0?1?11?10?2?00-??0??????0??0??????????0?102??01111?0??????0?000101???0??100???1??021211?01???????????1??????010??0-????0???????1??????0?{0 1}1???????????????????????????????
	Austriadraco_dallavecchiai            ??????1??0???0???????0???????????0???--0??10100??????0???????????????-??????????????????????????????????????????????????????????????01010?0-000-0?????????????0?1????????????????????????????????04?1?0??122100?00?10---?----?----------?0?-?-?0?????041-0???00-?202000000001011?--?1?0000??1??0?0??????????0????0?00???000???1????????????????????????????????????????????????1101???101??1????010?001??101??1??10?1?00-??0??????0??0?0????????0?102??0?1???????????????????????????????????1????????????101??1??1100010?10-?0000??????????????0??20??????????????????????????????
	Arcticodactylus_cromptonellus         ??????1??001?????-??-????????????00??--0??10100??????0???????????????????????????????????????????????003100??0???????00??????????????????????????????0???????????????????????????????????????????0????0??1????0??00??---???--?--?????--???0?-????????????0??????0?0200000000?0111--1100000??100?00???00-?????????0?00???000???1???????????0????0???????????????????????????????1???0???010?1?????11000??1????111010?2?00-??0???1??0000?01010??1-0?1020?011?1??1?????0?1?0?00100?1010??????0021?11001?0???????????????????????????????????1000-000000??????1????????????????????????
	Carniadactylus_rosenfeldi             00?1211000111022--?--00?1?00012110000--000????0???????00000----???0-1-00?1????-12-0000-------?-------0?310?10010?????00?1200010--0-0?100000-000-110?00?1200?000010??????????????0-----??1????????04111001120100100010---?-?--?----------?00-?-00??1?0041-0?0000-02020000000010111--11?00001010000000000-0?--0???00?00?0?000-??0100??0????10????0????0????000--00???0---???????0110100010??11???00??01?1011{0 2}10110?10?1?00-??0????0?0??0???0?000??0?1021?0111??0?????000??01001000??1?010?1010212{0 1}2?1100210????0??0???????????????0????????1?????0???10?001010110010?0???????????????
	'Ponte Giurino pterosaur (MCSNB 8950)'?????????????????????????????????????????????????????????????????????????????????????????????????????????????????????????????????????????????????????????????????????????????????????????????????????????????????????????????????????????????????????????????????????????????????????????????????????????????????????????????????????????????????????????0?????????????0???????11010????1??1?????10?001??1010110?10?1?00-??0???1??0000?0????????0?102??02????0??????0????{0 1}?{0 1}??????1?0????01021211?0100210?1?10?1????????????????0??0????????????0?01???0?01011001010???????????????
	Eudimorphodon_ranzii                  00?1211100011021--0--0001100012110000--00010100??????000000----???0-1-0001???0-02-0000-------???-----30310010010?000100?1200010--0-01100000-000-210100?1200?0???10??0--?000-00020-----??1????????04111011110000100010---?-?--?----------?00---001-1?00401000000-02020000000011111--1100000101000000000110?0-000000{0 1}0000?000-?001????0????1000??00?0?0??-?000--0?0??0---1?0?000???????0?01012???00110101011?01?11010?1?00-??1???1000000?0?0?0001-0?1021?02111?01????0012001001000101001111???212??????????????????????????????????????00101?????0001????????????????????????????????
	Caviramus_schesaplanensis             ?????????????????-???????????????0???--0??11100??????0???????????????????????????????????????????????????????????????????????????????????????????????????????????????????????????????????????????021110??010000?01111---?-?--?---------??0??--?0??1??04000???00-?20110002?00111??--???0000??1??100??????0???0????0{0 1}00???000???????????????????????????????????????0????????????????????????????????????????????????????????????????????????0???????????????????????????????????????????????????????????????????????????????????????????????????????????????????????????????????????
	Raeticodactylus_filisurensis          00?1211100111022--0--00?1100012110000--00011100??????000000----???0-1-00?1???0012-0001201-1001000?---203100100100000100?12000?0--0-0?1?0000-000-2?0100?0200?00??????0--???0-0?120-----??1????????0211100101?000101111---???--?---???----??10--10???????000?0000-02011000200011111--11?00001010010001000-0??-00?000?0000?000-????00??0????1000??00?0????-??00--?????0---??????????????????????????????????????111010?1?00-??0???1000000?01?1???1-1?1020?02?00?????????0???10010????1?0????000?111200100210????????????????????????????????0000-0?0??1????10?????????????????????????
	Yelaphomte_praderioi                  ??????????????????????????????????????????10?????????0?????????????????????1?????????12??????10?-1--??????????????????????????????????????????????????????????????????????????1??????????????????????????????????????????????????????????????????????????0??????????1??????????????????????????????1?????????????0?001??0?0????????????????????????????????????????????????????????????????????????????????????????????????????????????????????????????????????????????????????????????????????????????????????????????????????????????????????????????????????????????????????????
	Peteinosaurus_zambellii               ??????????????????????????????????????????10?????????0??????????????????????????????????????????????????????????????????????????????????????????????????????????????????????????????????????????????1?00?12?00??0??0-??????--?--?????--????-?-00????0????0???00-030200000000000-?--?1?0000??1??0000??0??0??-0????0?00????00???0????????????????????????????????????????{0 1}????0?011110???????1?????11?00????????1??10?0?00-??????1??0000?0??1????????????011???1???????????1001?00??1001???0002120{1 2}?0100210??110??01??????????????00?0?????1?00-0?0?010?00101??{1 3}0?10?????????????????
	Dimorphodon_macronyx                  21?0201010011122--?--2000011013000000--10010000??????0000-0----??00-5-0000???0-02-0000-------?-------312111200110000100??210010--0-11101000-000-01010000100?0???10??0--???0?0???0-----??1????????0411101112000010000----?----?---------??02-00111-1??031-0?0000-030213010000000-1--11000001011001000000-0??-00?000{0 2}0000?000-0?110???0????1000??10???0?????00--???010---1????000111100010101210-0011?00???????111010?0?00-??000-1000000?01010101-001031?01111?1???00002{1 3}?01001000??10010110002120?00100210?111001010000010?10-?0010?0200011000-0?000101001011010010?0???????????????
	Caelestiventus_hanseni                2??0201?100111??--?--20?0?010??000000--1-0????????????000-0----???0-5-0???01??-0?????0-------?-------31211120011??00100?????0?0--0-1?10??00?100-0??????0?????????0????????0-?????-----??????????00?11101?12000010000----?----?---------??02-00111-????31-0???00-?30213010000?00?1--?1000001?110010???00-???-0????0?000??000?????????????????????????????????????????????????????????????????????????????????????????????????????????????????????????????????????????????????????????????????????1????0?????????????????????????????????????????????????????????????????????????????
	Campylognathoides_liasicus            00002110000110{0 1}2--?--00001?0013110000--0000-000??????-01-00----???0-1-00?1?1?0-02-0000-------?-------313100100100000100?{0 1}300010--0-10001000-000-010100?0200?0???10??0--???0-00020-----??101??????0210101211200010000----?----?----------?00---011?1?0031-010000-010210000000000?1--00000001010000000000-0??-000000{0 2}0000?000-0?0100??0????1000??00?0?0??-??00--001?10---1101?000111100010101210-01111002011101111010?1?00-??1?0-1100000?01?10101-001021?0{1 2}111?1???0?00201010010001010010110101{1 2}011102002101????????10?????020-??11?0??000010110001?{0 1}101?01011?{0 1}0311?2???????????????
	Campylognathoides_zitteli             00?02110000110{0 1}2--1--000010001?110000--0100-000??????-01-00----???0-2-00?1?1?0-02-0000-------?-------31310010010?000100?1300010--0?10001000-00?-010100?02????0????????????0?????0-----??1????????0?10101211100010000----?-???????????-???00?--011-0?0031-0?0000-010210???000000?1--00000001010000000000-0??-00?000{0 2}0000?0?0-???1?0??0?????000???0???0????000--???010---110??000111100010101210-01?1?002?1????111010?1?00-??1???11???????1?1?101-10102??0?111?11????00231010010?011100?0110101?0?1112002101????????10???10020-???1????????10110001001?1?010110{0 1}0311?2???????????????
	Dorygnathus_banthensis                0001211100111022--1--0011000013110000--0100-000?00-??-01-00----???1?2-00010101-12?0000-------?-------41010000010000010001400010--0-10111000-001-010100002001000??0000--?000-00000-----??101000111041010310010001100100--?3000?0000---0--011---?11-0010301010000-002220200010100?1--00000002010000000000-1000000000{0 2}00000000-001100?10?00-1000??00?0?0??-?000--0011{0 1}0---{0 1}10?00001111000?0101210-00111001010211111010?50010??1?0-1100000001010101?100031?12101000??0000301000010001010010110002110100{1 2}0021011000100200??010020-?1?21?12002010010001011{0 1}100102001001211???????????????
	Klobiodon_rochei                      ??????????????????0??????????????0???????00-000??????-????0??????????????????????????????????????????????????????????????????????????????????????????????????????????????????????????????????????0210103??0?0001100100--?3???????0---???0?1----??????????0???00-?02220200010100-1--00?00002?1??0?0??????0???0????0?000???00????????????????????????????????????????????????????????????????????????????????????????????????????????????????????????????????????????????????????????????????????????????????????????????????????????????????????????????????????????????????????????
	Parapsicephalus_purdoni               2211211100111022--?--20110000111{0 1}0000--1?0??????00-???0?????????????2????10?01-12-0000-------?-------??31000?00-000010001400000--0-101?1000-001-010100002000000010??0--???0-000?????????1?1?0011?????????????????????????????????????????????????????????010?00-00222??????????????????????????????????????????????000??000????????????????????????????????????????????????????????????????????????????????????????????????????????????????????????????????????????????????????????????????????????????????????????????????????????????????????????????????????????????????????????
	Bellubrunnus_rothgaengeri             ??????????????????0??00?????0????0?00--???????????????01-?0----????-???0???????????????????????????????????????????????????????????111???00?0???????????????????????????????????????????????????0???????1??????11?0?????????????????????011---???????????010000-002220200011100-1--00000002?00000000000-0000??1?000000??000????????????????00???0?0?0????100--?????????????0??0111100????????????????????????????10????10??1??????00?????????????????????????????????????????0????????????0?22111112?0210??????????????????????????????????????????1???????????????????????????????
	Rhamphorhynchus_muensteri             0012211100110022--?--0000000013110000--1100-000?00-??-01-10?---???112-00010011-12-0000-------?---?---4101000?010000010000500000--0-11111000-001-110100012000000010100-??000-00?20-----??1011001100210103100100111000-0--?2000?0000---0--011---?11-101031-010100-002220200011200-1--00000002000000000000-0000000000000000000-001100??00?0-1000?010?0?0??-?100--001010---{0 1}1100000111100010101210-001110010102{0 1 2}0111010?50011??000-1000000001010101-0100{2 3}1112101?100000002311102100011100101101012111112002101010001022000010020-11?2101{0 1}0103100100010111111102001011100???????????????
	Rhamphorhynchus_etchesi               ??????????????????1????????????????????????????????????????????????????????????????????????????????????????????????????????????????????????????????????????????????????????????????????????????????????????????????????????????????????????????????????????????????????????????????????????????????????????????????????????????????????????????????????????????????????????????????????0?0?210-0?11?00?????????1?10?50011??000-??00000?0101?10?????0???1?1???1?????????????????0??1???????111??1111200210??????????????????????????????????????????????????????????????????????????
	Nesodactylus_hesperius                ?????????????????????????????????????????????????????????????????????????????????????????????????????????????????????????????????????????????????????01?????????????????????????????????????????????????????????????????????????????????????????????????????????????????????????????????????????????????????????????????????????00????????0????1??0?0??-???0--?????0---???????01111????0?0??????????????1???????010?50011??10?????00???01?1?10????????????????????00??????0210????????????111??111??0??10??????????????????????????????????????????????????????????????????????????
	Cacibupteryx_caribensis               0?12?11100110022--?--20100?0013000000??1????00??00--??0????????????????????01??1??0000?--?-?-?--?-????1?100??01?0???100??400000--0-11??0000-001-?10100101000000010??0--??????00?????????1011?011?????????????????????????????????????????????????????????01?????00222??????????????????????????????????????????????000??000???????????????????????????????????????????????????????????????????????????????????????????????????????????????????????????????00???????????????????????????????????????????????????????????????????????????????????????????????????????????????????????
	Qinlongopterus_guoi                   ???????1???1????????????????0???10000--???????????????01-?0----???1?????????????????????????????????????????????????1???????????????????000-0?????0??0?02?????0??0????????0-???????????????????????????????????11????????????????????????1?????????????1-0?0?00-002220200111100-1--00?0??02?0000??????0-0??????????00???00???????????????1?????0??0?0??????0--0???????????????0?11100??0?0???????????????????111?10?50010??1???1??00?0??????10?????????121?????????????????210????????????0122?11?0100210??????????????????????????????????????0???1???????????????????????????????
	Angustinaripterus_longicephalus       00?2111100110021--?--0011001011110000--1100-000??????-01-?3----???112-?0?10??1?12-000100??001000-0---?13100??0100?0010000400???????111?1000-001?110100?120???????0????????0-????0-----??1???????004?01001001000??000-0--????????????????011----1??1??131-0?0000-002220200111100?1--00?00002?00000?00000-0????0?0100000??0000???????????????????????????????????????????????????????????????????????????????????????????????????????????????????????????????????????????????????????????????????????????????????????????????????????????????????????????????????????????????????????
	Sericipterus_wucaiwanensis            0????111?011????--?--??1?????????00??--1??0-00???????-01-03----???112-0???0??????????100??001000-0---413100??0????001000????0?0--0-1???10???001-??0??0??2?00?0????1?0--?000-0???0-----????????????????0???0???0???????????????????????????1---??????1031?0?0000-002220200111100-1--00000002?0000??000???0????0?000?000??0000???100?10??0-10????0??0?0??-???0--????0??????????????????21010120---1?1?0???????????010?50010??100-?0?00?0??1?10101-?000311????1??0?????????????????????0?????????0??2??0??10????0??????????????????2??????????????????????????????????????????????????
	Dearc_sgiathanach                     ????1?1?00??0021--??-00??0??013110000--???0-??0??????-????0????????????0?100??????????????????????????1?1????0?????????????????????111?1000-0????10100?1200?00??10??0--?0?0-000?????????10111011002101?010?100?11000-0--????????????????011???-??????031?010000-002220200?1??0??1--???0?002?00000??0?00-0???00?0?0?000??00????1??????????10????0??0?0??-?1?0--?????0---???????0?111?????????0---?????????????????10?50010?????????00??????1????????0???????????????????????????????????????????????????????????????????????????????????????????????????????????????????????????????
	Sordes_pilosus                        00?1211000111010--?--00100?0011110???--0?00-000??????-01-00----???0-2-00?1???0-02-0000-------?-------?1310???010000010000?00010--0-12111000-000-??0100?0200?001?111??????00??00?0-----??1??1?????0200100100100010000-0--?????????0--?????11----11-??0031-010000-002220200000000-1--00?00001?00000100000-0??00000000000??000-01??00???????10????1??0?0??-?000--001?0????110??000?111002101012????011?00??1????111010?2?010??2???1100000????10101-100031112111?01??00?0?3101001000001101011000?120?00100?1010?111???00?????020-11?20?12010310010001?0111?1102?021012?2???????????????
	Harpactognathus_gentryii              ??2??111?011?????????????????????000?--1????00??00--??01-?0----???1?2??0??0?0????????100??001000-0---?1?100??0??0?0????0?????????????????????????????????????????0?00--?000-001{0 1}0-----???????????????????????????????????????????????????????????????????0?00???0?22202???????????????????????????10????000??0001??00000000-???????????????????????????????????????????????????????????????????????????????????????????????????????????????????????????????????????????????????????????????????????????????????????????????????????????????????????????????????????????????????????
	Scaphognathus_crassirostris           0121211000111002--0--0010000011110000--1100-000??????-01-00----???1-2-00?1?1?1-12?0001001-001000-?---41310000010000010001400010--0-11101000-000-01010000200?0???10??0--??00-????0-----??1????????0200100100100010000-0--?200?????????????11----1??1?00301010000-002220200000000-1--00000002000000110000-0??0000010000000000-0??100??0??0-10????0??0?0??-?000--00111????110?10001111010?01012?????111001?1022?111?10?5?010??1???1?00000??1?10001-?00031112111?0???000020?0100100000110101100021?0100200?101????????10???1?02??1??2????1{0 1}03100100010001121102112101222???????????????
	Jianchangnathus_robustus              01?1211000111002--0--00?00000?1110000--0100-??0??????-01-00----???1-2-00?1???1-12-000100?-001000-?---41310000010?00010001400010--0-11101000-000-010100?0200?0????0????????0-????0-----??1???????20200101100100010000-0--??000?0000---0--01?----1??1??03010?0000-002220200000000?1--00?00002000000110000-0??000001000000?000-?????0???????10?????????0????0?0--?????????????1?????????????????????????????????????10?5?0???????????0????????????????????1???????????????????0???????????????????????????????????????????????????????????????????????????????????????????????????????
	Fenghuangopterus_lii                  ?121???????????2???????????????1?0?00--0????00?????????1-?0???????0-?????????????????????????????????????????0??????????????????????1????????????1?1?0??????????????????????????????????1???????204?01001?01000??000-0--?????????????????1?----?1-0??0?1-0?0000-002220200000000?1--00?00002?00000?10000-0??0000010000000000-?????0????????0?????????0????0?0--??111??????0???0???????0??1?12???01???0??01?121???010?5?010??2???1??0????????0??001??0?1?1??1????????00?{0 1}?0???10??????01??????????????0????1?01??00{0 1}00??????2?????20?0?01031?010?????3????0??????????????????????????
	Rhamphocephalus_depressirostris       ?????????????????????????????????00??--???0-000??????-??????????????????????????????????????????????????????????????????????????????????????????????????????????????????????????????????????????20?1??00???????10000-0--?2000?00?0---0--0?1----??????????0???????02120??????????????????????????01??????????0??????000??000????????????????????????????????????????????????????????????????????????????????????????????????????????????????????????????????????????????????????????????????????????????????????????????????????????????????????????????????????????????????????????
	Batrachognathus_volans                ??2???0?00--------?--00?0-?-11???1000--0????????00--??000?0----???0-?-00?0?-?0-01-1-?0-------?-------??2??????0-1?1?????-??0??????????????0--????????1?0????0????11?0--?000-0???0-----???011??0??1??????1??????0000??---?----?-----------0?????11-???122-010000-011220200010000-1--00000001?00000000000-?00-0000000000??000-??????????????0???????0????-?100--??????????????0?0011102??010??????????????1?????20?10?3?00-??2??????0002?0???0001-1?1011??{1 2}01?????????????????10??????0101100??????????????????0??0???????????????????????????????1??311?0????121?1??????????????????
	Sinomacrops_bondei                    2121200000--------?--0010-0-1??0?1000--??0????????????000?0----???0-0-00?0?-??-01-1-00-------?-------????????00-??1?????-?????0--0-????????--??????1???0100?0????1??????????????0-----?????????????????????????0?????---?----?-----------0??????1-???????0?0?00-010220?000?0?00-1--????0001?0??0??0???0-0?0-?0?0???000??000-???????????????????????????????????????????????10??0???02??0??????????1??????????120?10?3?00-??2???1??0002???????0?????0???120???0????????????0??0????0??????00111?02?1??????????????????????????????????????????????013???0?02????????????????????????
	Dendrorhynchoides_curvidentatus       ??2???0??????????????????????????2000--????????????????00?0----???0-???0?0?-??-???1-?0-------?-------???????????????????-????????????????????????????1?0?????00?11????????0-???????????????1??0??1??????1??????00????---?----?-----------0??????1-??0????0?0000-011220200010?00?1--00000001?0000??00?00-0?0-?0?0000000??000-????0?????????0??????????????1?0--????0??????0?1???0???1?0?01?12????1?1??????????110010?2?00-??1???1??0000?0?0?0101-110031?02011?01????00531000210?111000101100111?02012013101????????00??????2?????1????????10???00??0111?0102?121011?0???????????????
	Luopterus_mutoudengensis              ??2???0????-?????????????????????2000--????????????????00?0----???0-???0?0?-??-???1-?0-------?-------???????????????????-????????????????????????????????????????1????????0-??????????????????????????????????????????????????--?????---?????????????????0?0?00-0112202000?0?00-1--0??????1?0??0??0????????????????000??000-?????????????????????????????1????????????????????1010112??0?????????????????????110?10?2?00-??1???1??0000??????10?????0???{0 1}20???0???????????002?0????1???????0111?12?12?13????????????????????????????????????????01??11??0?0??????1??????????????????
	Jeholopterus_ningchengensis           ??2???0?00?-?-----?--00?0-?-1????2000--?????00????????000?0----???0-??00?0?-??-???1-?0-------?-------??2??????0-??1?????-?????0--0-???????0--????????1?0????0????1??0--???0-????0-----???????????1??????1??????00????---?----?-----------0??????1-???122-0?0000-011220200010?00-1--00000002?100???00?00-100-??0?000000??000-????0?????????0???????0????-?1?0--011?0????010??0?10???131101?12????1???0????????110010?1?00-??1???1??0000?0?0?01?1-010031?02011?01????00531000210????0101???00111?020120131010?11????00??????20-?2??0?0000001?0??0?1?0111201021121010?2???????????????
	Anurognathus_ammoni                   212?200000--------?--0010-0-11?0?2000--0000-00???????-000?0----???0-0-00?0?-?1-01-1-00-------?-------?-??????00-?0??-?0?-??0?10--0-???????0--?????01?1?0100?0????1??0--???0-????0-----???0??0001?1??010?1?1?00000000----?----?-----------0?----11-??0122-0?0000-011220200000000-1--000?0001000000000000-0?0-0000000000??000-1?1???????????00????0?0????-?200--0?1??????110010010000130?01012??????1??????????110010?1?00-??1???10?0000?0101?101-110031?02011?010???005310002100100010101100111?020120111010???????00???1??2???2?11???????1001000100111201021120010?0???????????????
	Vesperopterylus_lamadongensis         ??2???0????-?-??????????0???1????2000??????????????????00?0----???0-?-00?0?-??-????-?0-------?-------???????????1???????-???????????????????-????????1?0????0????1??0--???0-???????????????????????????????????00????---?----?-------???-0??????1-???????0?0?00-011220200000?00-1--00?00001?0??0?000000-000-000000?000??000-????0?????????000???0?0?0??-?200--??????????????0?1000013??0???2??????1??????????110?10?1?00-??1???1??0000?0?????0?????0???020???0????????????0210????1??????00111?02?12?11???????????????????????????????????????????011??0?02????????????????????????
	Pterorhynchus_wellnhoferi             00010-?-?1---10?11?00?0100?-01??10000--0000-??0??????-000-0----???0-0?00?1????-1-00001011-000010-0---?-----??00-??0000?1-??0??0--0-1?1?1100-0?????0100?2200?000?1????????00?????0-----??????????002101001011000?0000-0--????????????????01?----????????1-0?0000-012220000100000-1--00000000?00000000000-0?0-00?00000000?000-1????1????????0????0???????????1???????0---?????0?0?????0????????????????????????????10?4?00-?????????0000??????00?????0?????1????????????????0?10???????????????????0??????????????????????????????2??????????????????????????????????????????????????
	Kunpengopterus_sinensis               10010-1--1---10111000001000-0?3110000--0000-000??????-000-0----???0-1200?1????-1-00001011-0010?0-0---?-----??00-00000011-600??0--0-10111100-0???1?1100?13?0?0????0??0--?????????0-----??101131?10021010?101100010000-0-??0??????????????010----??????121-0?0000-012220000100000-1--00?00000?00000010000-0?0-00?00000000?000-????01????????0????0??0??????101??01???0---1????0?0111101??0?0?210-0?11??0??1????111010?4?00-??????100000000??1000?????0???011???0?0?????4???202?0?1??1??????00021?01?01?02????0100101??00101??0-??12???????????????00111??1?12?????11?????????????????
	Kunpengopterus_antipollicatus         20010-1-?1---10111000001000-013110000--00000000??????0000-0----???0-120001?1??-1-0000?????????????---?-----??00-??0000?1-??0??0--0-?01?1100-0?????1100?1300?0????0??0--??00?0???0-----??1???????00210100101100010000-0--?000????-0---0--010----??????121?0?0000-012220000100000-1--00000000000000010000-000-00?00000000?000-????01????????0????0??0?1??0?101000????0---1??010?0111101??0?0?2?????????????????111?10?4?00-??100-1??000000??1000?????0???011???0???????4???20210?1??1??????00021?0??01?01?????????????????????????????????????????0012???1?12?????11?????????????????
	Wukongopterus_lii                     00010-1-?1---2021110030?000-0??110000--0000-000??????-000-0----???0-0-00?1?1??-1-000?1?10-0000?0-0---?-----??00-??000011-600???????10111100-00?-110?00?12?0?0????0??1????00-0???0-----??1????????02101001011000?0000-????????????????????10----?1-0??121-0?0000-012220000100000-1--00000000000000010000-000-00?00000000?000-????01???????10????0??0??????101??01?110---11??10001111012101012????111?001??????111?10?4?00-??????10?0000????10001-1{0 1}?0?110211??01?????04311?02?0?100110101000031?0??01001101????????01?????????????????????1?010000012?1?1112003001212???????????????
	Darwinopterus_modularis               00010-1--1--?10111100301000-013110000--00000000?00--?0000-0----???0-0-0001?1?1-1-000?1011-000010-0---?-----??00-00000011-600010--0-10111100-00?-110100?1210?0???10??1????00-00100-----??????????000101001011000?0000-????????????????0--?10----11-0??121-010000-022220000100000-1--00000000000000010000-000-00?00000000?000-1?1101???????10????0??0?1??0??01??010110---110?10001111010101012????1?1100?110111111010?4?00-???0??10?0000001?10001-100001?0?111?010?0??04311?0210?111110101100031?01001001101?01001?0010000?020-?0?20?100010100100010111111112003101202???????????????
	Cuspicephalus_scarfii                 00?10-1-?1---1011110030?00?-013110?0?--0??????????????0???0----???0-0-00?1?1??-1-000?1?11-000010-0---?-----??00-??00????-?00??0--0-101?1100?0?????0100?1210?0???????1????00-0???0-----?????????????????0?????????????????????????????????????????????????0?0000-02222??????????????????????????????0????0?0-?0?000?0000?000-???????????????????????????????????????????????????????????????????????????????????????????????????????????????????????????????????????????????????????????????????????????????????????????????????????????????????????????????????????????????????????
	Changchengopterus_pani                ??????1????????????????????????????????????????????????????????????????????????????????????????????????????????????????????????????????????????????????????????????????????????????????????????????????????????????????????????????????????????????????????????????????????????????????????????????????????????????????????????101????????0????0????0?????01???10?1?????1??1000?10001?101012??????1??????????111010?2?00-??2???1??000???????101-101031?02111?01????00411120210?11121010100??3120?0120?1??10100?0??01??11??21?10??0?1{0 1}00?010010002?11?1?11?2003101100???????????????
	Kryptodrakon_progenitor               ???????????-???????????????????????????????????????????????????????????????????????????????????????????????????????????????????????????????????????????????????????????????????????????????????????????????????????????????????????????????????????????????????????????????????????????????????????????????????????????????????????????????????????????????????????????????????????????????????????????????????20?0???????????????????????10?????????????????????100??????0?000????????????????????????????????????????????????????????????????????????????????????????????????????
	Propterodactylus_frankerlae           00?11-1--1-?-0021100000100?-013110000--0000-000??????-01-00----???0-0?00?1???1-1-00000-------?-------?-----??00-?00000?1-600010--0?10101000-0???110100?1300?0?????????????0-????0-----??1???????002101001011000?0000-0--?????????????????1?----???1??101-0?0000-010220000000000-1--00?00000000000000000-0?0-000000000???000-???101???????10????0????0????101??01?10?????10?10000100130??1?1?10-0????00?????????2010?5000-??2???1??0????????0101-1?1031????11??1????00?310?0?01?100?1010110????0?1???0??101?11111??01??11?020-12?20?12100010010001??0?11?0?2003111??1???????????????
	Germanodactylus_cristatus             00?11-1--1---001110002?1001-013110000--0000-000??????-01-10----???1?0-0001?1?3-1-00001011-000000-0---0-----??00-?00001010610010--0-10101100-01-1012100?2310?0?????????????0-?1220-----??0???????00010100101300011000-0--?????????0????????0----11?0??13010?0100-012123000000000-1--00?00001000?00000000-0??-00000000000?000-0??1??????????0???????0?0????200-?010011?????0??????????3010101210-00?1???2????????2010?5000-??1???10?00?????010101-100021?0??01??1?????0?111?0?0101???0010100??????????0???????????????????????????3????00220?110001??2?10?1?1111142??2???????????????
	Germanodactylus_rhamphastinus         00?11-1--1---121110002?1001-01311000?--0000-000??????-01-?0----???1?0-?0?1?1?2-?-00001011-?00000-0---?-----??00-?00001010610010--0-101??1?0-01-0112100?2310?0?????????????0-?1{0 1}??-----??1???????004101001013000?0000-0--?????????0????????0----11?????3010?0000-012120000000000-1--00?00001000000000000-0??-00000000000?000-0?????????????0???????0?0????200-?0?0?1?????10?1?????????{0 2}?0101210-00?10??????221?12010?5000-??1???1??0000????10101-001021?0??11??0???0?0?311???0?0110?101???0????2?????0??101?1?001000????10?2???103??12002010110001??1??0?1?10???4???????????????????
	Diopecephalus_kochi                   00?11-1--1---0221?0000?1000-00?110???--?000-000??????-0?????????????0-???1???2-???0000-------?-------?-----??00-??000??106?0010?-0-10100?00??1-?1111?0?231??0?????????????0-????????????1???????004101001011000?0000-0--???????????????????----?1?0??031-0?0?00-0?2??0000000000-1--00?0?0010???0000?000-0??-????0000000?000-???1?0??0????00????0????0????200--????1?????1??101?0000?????1?1??????????????????112?10?5000-??1???1??00??????1??01-?01011?0??11??1?????0?111?0???0100?10101000???2?2?120??1011?11??1?00??010?21012??1?1200201?0??00???1?1??1?2011132??2???????????????
	Cycnorhamphus_suevicus                02011-1--1---021110002?0010-003110000--0020-000??????-100-0?---???0-4-00?1?0?2-1-00001211-1?0011-0---?-----??00-00000101?610010--1210100100-01-1101110?2320??11??0??0--???0-?12?0???????010???0?102101021001011?0000-0--?????????????0??011----1010?0031-0?002-210?1-2201300000-1--00?000020---000?--00-0??-0????010000?000-??1100??0??0-00???????0?0????20101????1?????10??01??000??2??10?22-001????0211?121??2010?5000-??1???10000?0????10101-111021????11??0?????0?011?0?0?0101?101010?????2?2?120??1010111011?21??00??20-?2?31?10002010010001??1????1??????????????????????????
	Gallodactylus_canjuersensis           02?11-1--1---0??110002??010-00???0??????02??????????????????????????4-???1?0??????00??????????????????--??????????0????1?6?00?0--121???????????????11????2????????????????0-????????????????????1?2?010??001011??????0--???????????????????----??????031-0???2-2???????????????????????????0?????0??-0????????????????0?????0??????????????????????????????????????????????????????????????????????????????????2?10????????????1??0??????????0?????????0?????????????????????1?????????????????????????????????????????????????????????????????????????????????????????????????????
	Normannognathus_wellnhoferi           ?????????????????????????????????00?0--0?00-000??????-100-0----??00-4-00???0??-??????121??100011-0---???????????????????????????????????????????????????????????????0--?????0??00-----???????????0?1???????????00000-????0000?00?1000???0?0----??????????0?0000-??2112201300?00?1--??0?0002????000000???0???00000??00000000-???????????????????????????????????????????????????????????????????????????????????????????????????????????????????????????????????????????????????????????????????????????????????????????????????????????????????????????????????????????????????????
	Pterodactylus_antiquus                00010-1--1---0211100000101?-003110000--0000-000??????-000-0----???0-0-0001?1?2-1-00000?------?-------?-----0000-?00001010610010--0-10100100-01-0111110?2320?0????0??0-????0-?1100-----??1???????00410100101100000000-0--?0???????????0--020----1??0??1301010000-022120000000000?1--00000001000000000000-0?0-00000000000?000-001101??0????00???00??0?0??-?20200?1?01????110?1001000013??010122-001110001?10210112010?5000-??1???1000000?0101010??00?031?01211?1100?00043102020101??210111100031?0201200210?0111111?0100110?2101203101{0 2}002010????010211101102011132-?2???????????????
	Aerodactylus_scolopaciceps            00010-1--1---022110000?0010-003110???--?000-000??????-000-0???????0?0-00?1?1?2-1-00000?------?-------?-----0?00-?0000??106?0010?-0-11100100????0101111?2320?0?????????????0?????0-----??1???????00410100101100000000-0--?????????????????2?----???0??0?1-0?0000-1?21?00000?0000?1--00?000010???00000000-0??-00000000000?000-??1101??0??0-0000?010?001????202??0?001?????10?101??000?31??1?12??????1???????????12?1?????????1?0-1??00???0??1??01-0?0021?0121???????0?0?011??????111?10101100031012?120??1010000001?00??11?020-?2?30?0100201?11000???1?10?1?2001142??2???????????????
	Aurorazhdarcho_micronyx               ??????????????????????????????????????????????????????????3????????????????????????????????????????????????????????????????????????????????????????????????????????????????????????????????????????????????????????????????????????????????????????????????0??????????????????????????????????????????????????????????????0???????????????0????????????????????101?????????101???????21?1?1?????1???0??11?211??20??????????2???1???????????01?1-110?21????00??1????00?011??20??111?1010101????2?2?120??101???0001?????????2??????1?010{0 1}2010010001??1?12?1?2001142??2???????????????
	Ardeadactylus_longicollum             12?10-1--1---022110000?1010-003110000--000??00????????000-3----???0-4-0102?112-1-00001211-100000-0---?-----0000-00000??10610?10--0-11110000-0110201110?2320?01??001?0--???0-?1220-----??1??1??0??0?101??10?????00000-0--?0000?00-1000???02?----100100120101002-0122120000001100?1--00000002000000000000?000000000000000?000-001022??0????0000?010?1?1????102??010111000??0???????????01010?22?00??1?001???011112010?5?00-??2???1?10000?0?010101?110021?01210??1?????0?311?02010?10?101????0031?12?120??1010?11001?00?0010?210?1030?0?0???1??10001??1???????????????????????????????
	Huanhepterus_quingyangensis           ?2??0?1-?1---????????????????????00??--0000-??0??????-000-3----???0-4-01??01??-?-00??111????0000-0---?-?????????????????????????????????????????????????3?????????????????0-????0-----??????????00?1??00101????00000-0--????????????????0?0----??????????0?002-0122121200001100-1--00?00002000000000000-00?00000000000??000-??1?22????????0???????0?1??????2??0?????????????????????????1?1???????????????211???0???????????????????????????10??0????1????11??1????????1??0????????10???????????2?120??10?????????00???1?????????????????0????0??????1??????1??????????????????????
	Elanodactylus_prolatus                ??????????????????????????????????????????????????????????????????????????????????????????????????????????????????????????????0-????????????????????????????????????????????????????????????????????????????????????????????????????????????????????????????????????????????????????????????????????????????????????????????????22????????0?????????1??????2??011?1??????????????????2?010?22-001?1?0?1?1?201????10?5?00-??2????1?0???????10101-101021????11??1????00?{0 3}11?02????00?100??0?????0?1?010??01???????????????????????????????????1???1??????????????????????????????????
	Forfexopterus_jeholensis              10??0-1--1---02?11000??????-0????0???--?000-000??????-000-0?---???0?0-00?3????????00??????????????????-----??00-??????????????0--??????00?????????????????????????????????0-????????????????????004101001011000?0000-0--????????????0??????----??????120?0?002-01?2121200011100-1--00000002????00000000-0???00000000000??00-?????2??0?????0?????????1????1?200??????????????????????????????2-000?????1????21??2??????????????????00???????????????????012??????????????????????????????????????1?01????1??????????????????????????????????????????????????????????????????????????
	Gladocephaloideus_jingangshanensis    12??0-1--1---021110100?1010-00???0???--?000-??0??????-000-????????0?4-00?3????-?-0000??------?-------?-----??00-??0001?106?0??0--0-111?0100-01-?1?1110?232??0?????????????0-????0-----??????????00410100101100000000-0--???????????????????----??????1?010?002-11?22?1200011100-1--00?00002????00000000?0?0?00000000000??00-??11??????????000???0?1????????2??0???????????????????????????????????????????????????????????????????????????????????????????????????????????????????????????????????12???????????????????????????????????????????????1??????1?1??????????????????????
	Feilongus_youngi                      12?10-1--1---022110100?1010-003?10000--0000-000??????-00?-0----???0?4-00?3?1?3-1-00001000-000000-0--??-----??00-?00000010610?00--11111?0100-01-1211110?232????1?00??1???0?0-?1?20-----??1???????00410100201100010000-0--???????????????????----1010?012010?002-112222120001??00-1--00000002000000000000-0?0000000000000?000-???????????????????????????????????????????????????????????????????????????????????????????????????????????????????????????????????????????????????????????????????????????????????????????????????????????????????????????????????????????????????????
	Moganopterus_zhuiana                  10?10-1--1---0?1110100?1010-0?3110???--000???0????????000-0----???0-4-00?3?1?3-1-000?1000-00??00-0---?-----??00-?000010106?0?0???11111?0100-0???2?1110?232????1?0?????????0-????0-----??????????0?4101001011?00?0??0-0--???????????????????----1??0??12010?002-1122?2120001??00-1--00?00002?00000000000?0??0?0000000000?000-??1122????????0?????????1??????2???????????????????????????????????????????????????????????????????????????????????????????????????????????????????????????????????????????????????????????????????????????????????????????????????????????????????????
	Liaodactylus_primus                   ??010-1--1---0?211?002??0??-0??110000--0000-000??????-100-0----???0??-00?2?0???1-0???0-???????????????-----??00-?????????????????0?11110000?01-??0?1???232??0?1?00????????0-????0-----??????????00?1?1??10?????0000?????????????????????02????-??????12??010000-031121200001200-1--000000020???00000000-000000000000000?000-???????????????????????????????????????????????????????????????????????????????????????????????????????????????????????????????????????????????????????????????????????????????????????????????????????????????????????????????????????????????????????
	Cathayopterus_grabaui                 ?????-1--1---0??1??0???????-0????01??--????????????????????????????????????????????00???????????????????????????????????????????????????????????????????????????????????????????????????????????????????????????????????????????????????0????????????????0???0?-???121?00001200-1--???00002????0?0??????0????????0?000??000-???????????????????????????????????????????????????????????????????????????????????????????????????????????????????????????????????????????????????????????????????????????????????????????????????????????????????????????????????????????????????????
	Pterofiltrus_qiui                     ??0?0-1--1---????1?0?2???????????01??--0?0??00????????100-0----???0??-00???0???1-0???0-???????????????-----??00-??????????????????????????????????????????????????????????0-????0-----?????????????????????????00?0?????????????????????02????-??????????0?0000-131121200001?00-1?-0?000002????0?000000?0?00?0000000000?000-???????????????????????????????????????????????????????????????????????????????????????????????????????????????????????????????????????????????????????????????????????????????????????????????????????????????????????????????????????????????????????
	Plataleorhynchus_streptophorodon      ??0???1??????????????????????????00??--0????10????????200-2---00000-??00???0?????????????????????????????????????????????????????????????????1-??????????????????0?00--??????1?00-----???????????????????????????????????????????????????????????????????0?000?-?4112??????1??????????????????????0000??00???0000??000002000???????????????????????????????????????????????????????????????????????????????????????????????????????????????????????????????????????????????????????????????????????????????????????????????????????????????????????????????????????????????????????
	Gnathosaurus_subulatus                ?0010-1--1---0221??00??0010-00311000?--0??0-??0?00--?-200-2---10110-0-00?20?12-1-00001011-000000-0---?-----??00-0100000106?0010--0-??1?00?0-01-?211110?232???11??0100--?000-01000-----??110?1?01?0???????0?????????0-????????????????????2?????1?????????010000-141121200201200-1--00?00003?000???00000?000???0?000000002000???????????????????????????????????????????????????????????????????????????????????????????????????????????????????????????????????????????????????????????????????????????????????????????????????????????????????????????????????????????????????????
	Tacuadactylus_luciae                  ?????????????????????????????????0???--???????????????200-2---10110?0-000?00???????????????????????????????????????????????????????????????????????????????????????0????????????0-----???????????????????????????????????????????????????????????????????0?00??????1???????12?????????????????????000???000??0?00??000002000???????????????????????????????????????????????????????????????????????????????????????????????????????????????????????????????????????????????????????????????????????????????????????????????????????????????????????????????????????????????????????
	Lusognathus_almadrava                 ?????????????????????????????????0???--???????????????200-2---??010?0-000?00???????????????????????????????????????????????????????????????????????????????????????0????????????0-----???????????????????????????????????????????????????????????????????0?00??????1???????230???????00000????????000???0?0??0?000?000002000???101?00000-?0???0?0??1???????2???????????????????????????????????????????????????????????????????????????????????????????????????????????????????????????????????????????????????????????????????????????????????????????????????????????????????????
	Garudapterus_buffetauti               ?????????????????????????????????0???--???????????---?200-2---21010?0-000?00???????????????????????????????????????????????????????????????????????????????????????0????????????0-----???????????????????????????????????????????????????????????????????0?00??????1???????23?????????????????????000???0?0??0?00??000002000???????????????????????????????????????????????????????????????????????????????????????????????????????????????????????????????????????????????????????????????????????????????????????????????????????????????????????????????????????????????????????
	Ctenochasma_elegans                   12110-1--1---022110000?1010-013110100--0000-??0??????-200-0----???0-4-00?30?13-1-00001?11-000000-0---?-----0000-?00002010610010--0-11110000-01-02?1110?1320?0???00100--???0-?1?00-----??1101?????0?10100101100000000-0--?0000?0001000???020----1011??1201010000-151121200211200-1--00000003000000000000-000-000000000000000-021101??0????00????1??0?1????102??01??1?????1??101??00013???1?12????0?????2???????12010?5000-??1????0000????1?10?01-?11031?01210??1?????0?010???010111?101000?0031??2?12????01????00??01??01??210?2?30?00000110010001??2?10?1??11??42??2???????????????
	Ctenochasma_taqueti                   12?10-1--1---02?11000???01?-01???0?0?--?????????????????????????????4??????????1??000?????????????????-----??00-??00???????0??0--0-1?110?00-01-?2?111??132????????????????0-????????????1????????????1???0?10?0??00??0--????????????????0?????-??????12010???0?-?51121200211200-1--00?00003?000000???00?0??-?????00000??000-???????????????????????????????????????????????????????????????????????????????????????????????????????????????????????????????????????????????????????????????????????????????????????????????????????????????????????????????????????????????????????
	Ctenochasma_roemeri                   ?????????????????????????????????????????????????????????????????????????????????????????????????????????????????????????????????????????????????????????????????????????????????????????????????????????????????????????????????????????????????????????0?0?0?-?51111200211200-1--?0?0???3?0?0????????????-???????000??000?????????????????????????????????????????????????????????????????????????????????????????????????????????????????????????????????????????????????????????????????????2??????????????????????????????????????????????????????????????????????????????????
	Pterodaustro_guinazui                 12?10-1--1---022110000?0010-003110?00--0000-??0??????-21-00----???0-4-00?3?0?1-1-00000-------?-------?-----??00-?00002010610010--0-11110000-01-?201110?1320?0???00??0--???0-?1??0-----??1????????02101201021010?0000-0--?????????1????????0----1??1??12010?0001-161001200?21?00-1--00?00004?000000?0?00?0??-?????0011-------??1101??0??0-00????1??0?1?????02??01?11?????1??1010000012??0?0??2-00???1?02?1????112010?5000-??0?0-1000000??1?1??01-111031?01111??1??10?????????010000?001???1????2?2?120??101??10??????????????????30???????0?11001???1?10?1??113042??2???????????????
	Bakiribu_barbarae                     ?????????????????????????????????0100---??????????????200?0------?0-??????????????????????????????????????????????????????????????????????????????????????????????????????????????????????????????????20?????????????????????????????????????????????????0?0001-?51001300221200-1--00000004000000000000-0?0-00?00001?-------???????????????????????????????????????????????????????????????????????????????????????????????????????????????????????????????????????????????????????????????????????????????????????????????????????????????????????????????????????????????????????
	Gegepterus_changae                    12?10-1--1---022110000?001?-00??10000--0?00-??0??????-??????????????4-???3?1?1-1-00001?11-00000?-0---?-----??00-?00002010620110--0-11110000-01-11?1110?2320?0????0??0--???0-?1??????????1????????041012??0110?0??00??0--????????????????0?0----1??1??12010???0?-1??121200011100-1--00?00002?0000?0?0?00-???-?????00000??000-0?1?01???????00???????011?0??1?200??0????????????????????{0 2}?????22-100???00?????2?11??10?5000-??1?????????????????0??????????????????????????????????10??????????????1???0??111??????0?0???????????1?3????0???1?????????????????????????????????????????
	Beipiaopterus_chenianus               ??????????????????????????????????????????????????????????????????????????????????????????????????????????????????????????????????????????????????????????????????????-?????????????????????????????????????????????????????????????????????????????????????????????????????????????????????????????????????????????????????????0?????????0?????0?0?1?????02???1??1???????????100?????10?0?22-10?????0???????112010?5?00-??1???1?0???????????0????10?1????0?????????0?311?0?0??????101???1????0?3????????????????????????????????????????????????????1??1???111????????????????????
	Boreopterus_giganticus                00000-1--1---0211100020?011-0?3?10?0?--1000-??0??????-000-0----???0-0-00?3???1-1-00000---------------?-----0000-?????????6?1???????111?0010-01-?01??00?3310??????0????????0-????0-----??1????????0210100100100000000-0--???????????????????-?-?1??1??101-0?0001-032220200010000-1--00000002?00000000000-000?00?00000000?0000?????0???????????????????????2?????????????????????????????????????????????????????2???????????????????????????????????????????????????????????????????????????????????????????????????????????????????????????????????????????????????????????????????
	Boreopterus_cuiae                     00000-1--1---02111000201011-01??10?0?--1000-000??????-000-0----???0-0-00?3???1-1-00000---------------5-----??0???0??????06???1??????1???0???0??0?10?00?331????????????????0-????0-----???????????021010010010?000000-0--?????????????????3?-???11-0??101?0?0001-032220200010000-1--00?00002?00000000000-000?00?00000000?0000???110??0?????0????1??0??????20????????????1????????000?3????????????????????????1???10?5?10-??????1??1000?0?0???0??1??0???022?1??1????????1??12???1??21000110???????0??0??101???????????????????????????????1??1?0?20?0?1?1??100???2-?????????????????
	Zhenyuanopterus_longirostris          00000-1--1---02111000201011-013110?0?--1000-000??????-000-0----???0-0-00?3???2-1-00000---------------5-----0000-?0010201061??10--0-111?0010-0??0010000?3210?0?????????????0-????0-----??1????????0210100100101000000-0--?????????????????3?-?-?11-1??001-0?0001-042220200010000-1--00?00002?00000000000-000?00?00000000?0000?01110??0?????0????1??0?1????201001?0?110??110?1001000013211?1021??01?1????????2?112?10?5?10-??20??10?1000?0??0?101-111030?02211?11?????04111??201?1002100???0??31??2??20?2101????????21???1??20-1???????????1?01?0?2020?101111001032-1????????????????
	Pteranodon_sternbergi                 12?10-1--1---02011000201011-013110000001000-000??????-01-10----???0-4---?3?1?1-1-000?0-------?-------?-----0000-?00120010611001521111120110-11-011000014210?0???00??0--???0-??110-----??10?1?????031012020010100-000-0--?0???????0---???-30----1??0??000111--------------------?--------------------------------------------11?11??10?11000????1??0?1?00???1000?0111011101?1101000013200010?2-01?2?01010??200112010?5010-??110-101100000310?001-1110300??311?10??2100???032?01?1???10101100?321120120?30?11000010200?1010?212011?0?00110311111002021?10?11?001142-?????????????????
	Pteranodon_longiceps                  12110-1--1---02011000201111-013110000001000-000?00----01-10?---??00-4---0301?1-1-00000---------------5-----0000-000120010610001321111120110-11-0110000143101011000100--???0-00110-----??1011512310310120?0010100-000-0--?0000?0000---100-30----11-001000111--------------------?--------------------------------------------11?110?1001100000?010?011000?201010001110111011110100001320001022-011210101000100113010?5110-??110-1011000003100001-111030001311010112100411132201010021010110013211201200310110100102{0 2}001010?2120{1 2}1101021103011110020211111112001142-?????????????????
	Pteranodon_maysei                     ???1?-1--1---?201?01020?111-0?311????????????????????????????????????????????1-???????????????????????????????????????????10?013211111?01???????1?0?00?431???????????????????????????????????????????????????????????????????????????????????????????????11??------------------?--------------------------------------------???????????????????????????????????????????????????????????????????????????????????????????????????????????????????????????????????????????????????????????????????????????????????????????????????????????????????????????????????????????????????????
	Tethydraco_regalis                    ??????????????????????????????????????????????????????????????????????????????????????????????????????????????????????????????????????????????????????????????????????????????????-?-???????????????????????????????????????????????????????????????????????????????????????????????????????????????????????????????????????????????????????????????????????????????????????????????????????????????????????????010?5010-??110-?011000003100101-11103000??????????????????????????????????????????????????????????????????????????????????1?????20?0???????????????????????????????
	Alamodactylus_byrdi                   ????????????????????????????????????????????????????????????????????????????????????????????????????????????????????????????????????????????????????????????????????????????????????????????????????????????????????????????????????????????????????????????????????????????????????????????????????????????????????????????????????????????????????????????????????????????????????????????????????????????????010?5010-??110-?01?????03000101-011030??????????????????????0?0?00?????????????????????????????????????????????????????????????????????????????????????????????????
	Cretornis_hlavaci                     ????????????????????????????????????????????????????????????????????????????????????????????????????????????????????????????????????????????????????????????????????????????????????????????????????????????????????????????????????????????????????????????????????????????????????????????????????????????????????????????????????????????????????????????????????????????????????????????????????????????????01105110-??1????0110001030001000111130??????????????????????0??????????????????????????????????????????????????????????????????????????????????????????????????????
	Epapatelo_otyikokolo                  ?????????????????????????????????????????????????????????????????????????????????????????????????????????????????????????????????????????????????????????????????????????????????????????????????????????????????????????????????????????????????????????????????????????????????????????????????????????????????????????????????????????????????????????????????????????????????????????????????????????????????1?????????????????????03000110111???00????0???????????????????????????????????????????????????????????????????????????????????????????????????????????????????????
	Alcione_elainus                       ???????????????????????????????????????????????????????????????????????????????????????????????????????????????????????????????????????????????????????????????????????????????????????????????????????????????????????????????????????????????????????????????????????????????????????????????????????????????????????????????????????????????????????????????????????????????????????1?1?22-00????10??0???????011051012000010?00100210300001011111200?????????????????????01??????????????????????????????????????????????????????????????11?021?????????????????????????????????
	Simurghia_robusta                     ?????????????????????????????????????????????????????????????????????????????????????????????????????????????????????????????????????????????????????????????????????????????????????????????????????????????????????????????????????????????????????????????????????????????????????????????????????????????????????????????????????????????????????????????????????????????????????????????????????????????????11051012000011?00100?10??0??00111??200????????????????????????????????????????????????????????????????????????????????????????????????????????????????????????????
	Simurghia_lamegoi                     ?????????????????????????????????????????????????????????????????????????????????????????????????????????????????????????????????????????????????????????????????????????????????????????????????????????????????????????????????????????????????????????????????????????????????????????????????????????????????????????????????????????????????????????????????????????????????????????????????????????????????11051012000011?00100?1?????????11?????????????????????????????????????????????????????????????????????????????????????????????????????????????????????????????????
	Nyctosaurus_nanus                     10110-1--1---02111000201000-01?1?0?00001000-??0??????-0??10----???0-0---?301?1-1-000?0--??-----------5-----0000-?0??????06??0110111111101?0-01-021001??131??????????????????0???0-----??1???????1031?10000010110-000-0--????????????????-3?----1?????????1?---?----------------?--------------------------------------------?????0??0?????????????????0????????????????????????????????????22-00????10????????1301105101201001010110021??01??000111130??????????????????????????????????????????????1??00????????????????????????????????????????1?????????????????????????????????
	Nyctosaurus_gracilis                  10110-1--1---02111000201000-011110000001000-000?00----01-10?---???0-0---?301?1-1-00000---------------5-----??00-00??????0611011011?11110010-01-02?001111310?0110001?0--???0-????0-----??101?1?01?0?10100?0010110-000?0--?0000?0000---100-31----11-?01001-11---?----------------?--------------------------------------------1??130??0??100000?????011?0??2?1??100?11011101??0?100001?21101122-001110101000200113011051012010010101100210301010?0111130??2311?111121?01{0 1}003220?0100211-????0?32??2012?????11?10010{0 1}010011?020-11?201111123011110021221???112?011??-?????????????????
	Barbaridactylus_grandis               ?????????????????????????????????????00?????????????????????????????????????????????????????????????????????????????????????????????????????????????????????????????????????????????????????????1??????????????????????????????????????????????????????????????????????????????????????????????????????????????????????????????????????????????????????????????????????????????????????????2????????????????????011151112100010?01100?103?0?????1111?????????????????????????1??????????????????????????????????????????????????????????????????20?????????????????????????????????
	Muzquizopteryx_coahuilensis           2??10-?--1---?221?000?01000-011110?0???1?????????????????????????????????????1-???00?0---------------?-----??00-?0????0?061?011011?111000?0-01-0210010?231??0???????????????????0-----????????????3?01????010?1??00???????????????????????1????1??1??030111---?----------------?--------------------------------------------????30????????0??????????????2?1?????0111???01??????000??201011?2-00??1????00?100?13011151?12100???1??1000????0?10001?113??01311?111???00110032??1????211-???????????????????1????????00??????2???{1 2}?????{0 1}11031?1110?20?1?????1?1???{2 3}2?1????????????????
	Ikrandraco_avatar                     00010-1--1---00211000201000-013110000--1000-000??????-01-00----???0-0-0002???1-1-00000---------------5-----1000-000100110610010--0-11101000-01-101010113310?011??01?100???0-00??0-----???????1???0210100101100010000-0--????0????????????222010???1??101-010000-022120000100000-1--00100001000000000000-0???00?0?0000?0?000011??10???????00????1????1????2?1???????????????????????????????????????????????????201105110-??100-???1000?0??0?????111030?1?211?211?2??0401131?0101???10?????????0?20????????????????????????????????????????0????????????????????????????????????????
	Lonchodraco_machaerorhynchus          ?????????????????????????????????01??--?0?0-000??????-200-0----???0-?-????01???????????????----------?-----??????????????????????????????????????????????????????????????????????????????????????0???????????????????????0????0?????0???0?220????????????0?????????1????????????????????????00??????0???0??????????00100000????????????????????????????????????????????????????????????????????????????????????????????????????????????????????????????????????????????????????????????????????????????????????????????????????????????????????????????????????????????????????????
	Lonchodraco_giganteus                 ??0???1??????????????????????????00??--?000-000??????-200-0----???0-0-000?01?????????100???01000-----???????????????????????????????????????????????????????????????????????????0-----???????????0?1??00???????10??0-???????????????0???0?200????????????0?00??????1?0000100000-1--00100001000000000000-000?0000000001000000???????????????????????????????????????????????????????????????2????????????????????0???????????????????????2???1??????????????????????????????????????????????????????????????????????????????????????????????????????????????????????????????????????
	Mimodactylus_libanensis               ??0??-1--?---????????????????????0000--10?0-??0?00----20000----???0-0-0001??????????????????????-----????????????????????????????????????????????????????????????01?100?000-00?10-----??????????00??01??????0??10000?????????????????0--010----?1??????1-01002-0?12120000100000?1--00100001000000000000-000-0000000000000000?????0???????????????????????2?1???????????????????????????1?1???????1????2??0?????2?1103?10-??????1?010?0??????10??1??????1?2?????1????????????????????????????3???2?12???????????????????????????????????????????????1????????????2??????????????????
	Haopterus_gracilis_                   000??-1--1---??????????????-?????0000--1000-000??????-01-00----???0-0-0001?1??????0000--------------??-----??00-?????????????????????1????????????????????0???1??????????00-0???0-----???????????0?101??101?0?010000-????????????????0--020----?1??????1-0?002-0012120000100000-1--11110001000000000000-000-00000000000?0000?????0???????????????????????2?1??0????????????????????????1?102?????1????20?0221??201103?10-??1?????01??0??????101-111030?1?211??11???????????20?01???1010111??3?2?2?120??10????????????????????????????????????????????00?1?201??42??2???????????????
	Linglongopterus_jennyae               0001?-1--1---0?111?0?20?0??-0????0000--?000-000??????-01-00----???0-0-00?1?1??-???0000---------------?--?????0?????????????????????111?1????0???????????3?????????????????0-0???0-----???????????0210100?0110?010000-????????????????0--020----???????01-0?002-0?12120000100010-1--11100001?00000000000-0?0-000000?0000?0000???????????????????????????????????????????????????????????????????????????????????????????????????????????????????????????????????????????????????????????????????????????????????????????????????????????????????????????????????????????????????????
	Hongshanopterus_lacustris             ??0???1??????????????????????????0?00--1?0??????00---??1-?0----???0-0?0001???????????????????????????????????0??0????????????????????????????????????01?????011000??100?000-0??10-----???0015001???????????????????????????????0????????????????????1????01002-0?12120100100000-1--0010000000??00000000-00?-?00000?000??0?001???1??????????????1?????????2?1???????????????????????????????????????????????????????????????????????????????????????????????????????????????????????????????????????????????????????????????????????????????????????????????????????????????????????
	Nurhachius_ignaciobritoi              00011-1--1---100110002011?1-0?3?1000?--1000-000?00???-01-00----???0-0-00?1?1?1-1-00000---------------5-----??00-?00?10?10611010--0-1?1012?0-01-?1?000013310?0????0??30????0-0???1000??001????????0410100101100010000-0-??0??????????0???020----1??1?0101-0?002-1112120100100100-1--11101010000000000000-00?-00000000000?00001??110????????0????1????1????2?1??1????10??1??????????????11?1?2?????2111020?0221112?1105110-??1???1?01000?0??0?101-110030?12211?211?21?0?011?1?0101112100??????31??2?12???????0????????????????????3????????1?1???02?2110??011?0??????????????????????
	Nurhachius_luei                       00011-1--1---1001100020?111-0131100?0--1000-000??????-01-00----???0-?-??01?1?1-1-00000---------------5-----??00-?0??????061?010--0-111012?0-0??0110?00?3310?0????0??30????0-0???1000??001????????0410100101100010000-0--?0000?00011?0???020----11?1??101-0?0?2-1112120100100100-1--11101010000000000000-000-000000?000000000???110??0?????0???01????1????20100?????????????????????????????????????????????????????????????????????????????????????????????????????????????????????????????????????????????????????????????????????????????????????????????????????????????????????
	Luchibang_xingzhe                     000?1-1--1---2??11?0?????????????00?0--100??00????????1???0----?????0-00?1?0??-1-00??0---------------?-----??00-?????????????????????????????????????????????????????????????????????????????????????????0??????0????0--?0000??0????????01??????1????????0?002-1112020100100000-1?-00?00000?0000000?000-0??-0?0?0000000?000????????????????????????????????????????????????????????????????????????????????????????????????????????????????????????????????????????????????????????????????????????????????????????????????????????????????????????????????????????????????????????
	Lingyuanopterus_camposi               20111-1--1---2001100001?111-01?1?00?0--100????????????11-00----???0?0-00?1?0?1-1-000?0---------------0-----??00-?001001106?10?0--0-11101211001-00100001331??0????0??3?????0-0???0--???000???????????????10?????10????0--?0000??00000????01??????1????12??0?002-1112010100100000?1--00?00000000000000000-00?-000000000000000????????????????????????????????????????????????????????????????????????????????????????????????????????????????????????????????????????????????????????????????????????????????????????????????????????????????????????????????????????????????????????
	Istiodactylus_latidens                00011-1--1---2001100001?111-013110100--1000-000??????-100-0----???0-0-00000011-1-00000---------------?-----??00-?01---?-0611?10--0-10?01211001-01100000431010?1??0????????0-?00?0-----000????????0?10100101100010000-0--????????????????010----1????0?21-0?002-1112000100100000-1--00100100000000000000-00?-0000000000000000???1?0?1??????0?????????1?0??2?1?????1110001?????????????101110212-00211102?0?????1?01105110-??0????101000??2001101-1110300???11?211121?0?{1 3}11???01?1???1????????????????0???????????????????????????3????????11111002??????????????????????????????????
	Istiodactylus_sinensis                00?11-1--1---20011000011111-013110?0?--1000-000??????-100?0----???0-0-0000?0?1-1-000?0---------------?-----??00-?01---?-0611010--0-1?101211001-011000004310?0????0??30????0-????0-----000????????0210100101100010000-0--????????????????010----1??1?0121-0?002-1112000100100000-1--00100100000000000000-00?-00000000000000001?1?10?1??????000???0????????2?1??????110??1?????????????1011?021??00?1??0???????112?1105110-??00??1??1000?0??0?101-111030?12211?211???0??????1?0?011121010?????312?20?20???????????????????????????3?????0201?????0????1????1?????????????????????????
	Ornithocheirus_simus                  ??????1??????????????????????????0???--?????????00---?001-0------00-?-000?0??????????1?0????100001011??????????????????????????????????????????????????????????????00???00?????00-------?????????????????????????????????????????????????????????????????0?0???????1?02????0?1??1--???????????????000????000?1000??00?001000???????????????????????????????????????????????????????????????????????????????????????????????????????????????????????????????????????????????????????????????????????????????????????????????????????????????????????????????????????????????????????
	Kem_Kem_ornithocheirid                ??????1??????????????????????????0???--?????????00---?001-0------00-?-000?0??????????1?0????100001011??????????????????????????????????????????????????????????????0????00?????00-------?????????????????????????????????????????????????????????????????0?0???????1?02????0?1??1--???????????????000????000?1000??00?001000???????????????????????????????????????????????????????????????????????????????????????????????????????????????????????????????????????????????????????????????????????????????????????????????????????????????????????????????????????????????????????
	Thapunngaka_shawi                     ?????????????????????????????????00??--??00-000???----001-0------00-0-000????????????100???0100011001??????????????????????????????????????????????????????????????00???????????0-------?????????0?1??02?0?????00000-????0000?00?0??0?????211?0??????????0????????212???????????????????????????00??????0???0?000??000001000???????????????????????????????????????????????????????????????????????????????????????????????????????????????????????????????????????????????????????????????????????????????????????????????????????????????????????????????????????????????????????
	Targaryendraco_wiedenrothi            ?????????????????????????????????01??--???0-000??????-0???0----??????????????????????????????????????????????????????????????????????????????????????????????????????????????????????????????????0?1??0??0?????10000-0--?20???00?11110--1?0----??????001-0????????12202????0?1??1--??00000??????00??????????11100??000?1100????????????????????????????????????????????????????????????????????????????????????????????????????????????????????????????????????????????????????????????????????????????????????????????????????????????????????????????????????????????????????????
	Barbosania_gracilirostris             00110-1--1---0??11000??1011-0??110100--?000-000??????-000-0----???0-0-00?201??-1-00000---------------5-----0000-????????0?1??10----???????0-??????0????321??0?????????????0-????1000?000?????????0210102100100000000-????20??????1??1???121----?1-1??101?0?0001-021220200100110?1--00000002000000000000-100?1110000000011000?????0????????000???0?????????????????11?????0?1???????????10?0212-01?1?10????????12010?5010-??10?????100???2?0???1-111030?0?211?2?????00411031?011111?101????????0??????????11?11?11?01??????2???0?20?0?????1?110002?2????????????????????????????????
	Aussiedraco_molnari                   ?????????????????????????????????01??--???0-000??????-0???0----??????????????????????????????????????????????????????????????????????????????????????????????????????????????????????????????????0?1???????????00000-????20???0??1111???1?1----?????????-0?????????2????????????????????????????0???????????11100??000?1100????????????????????????????????????????????????????????????????????????????????????????????????????????????????????????????????????????????????????????????????????????????????????????????????????????????????????????????????????????????????????????
	Aetodactylus_halli                    ??1??????????????????????????????01?0--???????????????1???0----??????????????????????????????????????????????????????????????????????????????????????????????????????????????????????????????????0??01?2????????000??0--?0000?00010100--120----1???01????0???01-?2111????????1??????????????????00??????0???01201??000?1100????????????????????????????????????????????????????????????????????????????????????????????????????????????????????????????????????????????????????????????????????????????????????????????????????????????????????????????????????????????????????????
	Camposipterus_nasutus                 ??????1??????????????????????????01??--?????????00---?100-0----??0????100?00?????????0---?-----------??????????????????????????????????????????????????????????????0102000??0??010000000?????????????????????????????????????????????????????????????????0?00?????112?????????????????????????????000???0000?1201??000011000???????????????????????????????????????????????????????????????????????????????????????????????????????????????????????????????????????????????????????????????????????????????????????????????????????????????????????????????????????????????????????
	Cimoliopterus_colorhinus              ?????????????????????????????????0??????????????10---?000-0------00-??100?01???????????????????????????????????????????????????????????????????????????????????????11?2000?????010000010??????????????????????????????????????????????????????????????????????????????????????????????????????????????????????2???????01???????????????????????????????????????????????????????????????????????????????????????????????????????????????????????????????????????????????????????????????????????????????????????????????????????????????????????????????????????????????????????????
	Cimoliopterus_cuvieri                 ??????1??????????????????????????01??--?????????10---?000-0----??00-??100?01?????????100???0100001000??????????????????????????????????????????????????????????????1102000??0??010000010?????????????????????????????????????????????????????????????????0?00?????122????????1????????????????????000???0000?1201??000011000???????????????????????????????????????????????????????????????????????????????????????????????????????????????????????????????????????????????????????????????????????????????????????????????????????????????????????????????????????????????????????
	Cimoliopterus_dunni                   ??????1??????????????????????????01??--?????????10---?000-0----??00-??100?01?????????100??30100001000??????????????????????????????????????????????????????????????1102000??0??010000000?????????????????????????????????????????????????????????????????0?00?????122?????????????????????????????000???0000?1201??000011000???????????????????????????????????????????????????????????????????????????????????????????????????????????????????????????????????????????????????????????????????????????????????????????????????????????????????????????????????????????????????????
	Hamipterus_tianshanensis_             00110-1--1---00211000201011-01?110000--1000-000?00----000-1100-??00-0-0001011?-1-00001{0 1 2}01-100011010-05-----0000-00??????0611?10--0-111?1010-01-1110?001321010110?0101000000-002010000000000?110110210102100100010000-0--?0000?00012000--020----11-?01001-010000-022120200100110-1--00000002000000000000?000001100000000110001?1010??00???0000?010?0?1??0?201?????1?????101???????????201?1?212-01?111??0??1?1??2010?5?10-??{0 1}00-110100000100???00111030???211?21?12?004010?1?01?111?1??????????1??0???????10110010200??01??21011?20?0?????10?1??02??????????????????????????????????
	Iberodactylus_andreui                 ??????1??????????????????????????00??--?????????00---?000-1100-??00-??000?01?????????120???00011010-0??????????????????????????????????????????????????????????????0100000??0???10000000?????????????????????????????????????????????????????????????????0?000?-???1??2????0????1--????????????????00????00??1000??000011000???????????????????????????????????????????????????????????????????????????????????????????????????????????????????????????????????????????????????????????????????????????????????????????????????????????????????????????????????????????????????????
	Tropeognathus_mesembrinus             00110-1--1---02211000201011-001110000--1000-000?00----000-1000-??00-0-00010111-1-00001000-301200110005-----??00-00??????06110110010111?0010-01-0010000132101011000102010000?0020100000100001110110210102100100000000-0--?0000?00010000--0121100?1-001001-01000?-012120200100110-1--?0000001?0?000000000-?0000101000000111000???0?0?100?10?00??0?0?0010?0?2?1???????11001??1????????????1?1?2??????10??2?0????????10?5010-??100-???100???2001?000???0????????02?11???????????????????????????????????????????????????00?????????????????????????????????????????????????????????????
	Aerodraco_sedgwickii                  ?????????????????????????????????0???--?????????12000?000-1010-??00-?-000?01?????????100???01?00?102???????????????????????????????????????????????????????????????01?0000?????01100002??????????????????????????????????????????????????????????????????0?00??????12?????????????????????????????000???0000?20100?000111000???????????????????????????????????????????????????????????????????????????????????????????????????????????????????????????????????????????????????????????????????????????????????????????????????????????????????????????????????????????????????????
	Akharhynchus_martilli                 ??????1??????????????????????????00??--?????????00---?000-1011-??00-??000?01?????????100???01?0011020??????????????????????????????????????????????????????????????02?10000-0???11000020?????????????????????????????????????????????????????????????????0?00?????????????????????????????????????????????????1????000111000???????????????????????????????????????????????????????????????????????????????????????????????????????????????????????????????????????????????????????????????????????????????????????????????????????????????????????????????????????????????????????
	Siroccopteryx_moroccensis             ??????1??????????????????????????00??--?????????00---?000-1011-??00-??000?01?????????100???01?0011020??????????????????????????????????????????????????????????????02?10000-0???11000020?????????????????????????????????????????????????????????????????0?000?-??2120200100110-1--??0000010???000000???0000?21100?000111000???????????????????????????????????????????????????????????????????????????????????????????????????????????????????????????????????????????????????????????????????????????????????????????????????????????????????????????????????????????????????????
	Ferrodraco_lentoni                    ??????1??????????????????????????000?--???0-??0?00----000-1000-??00-??000?01???1-?0??1000?301?0011020??????????????????????????????????????????????????????????????01?0000??00??1?????00?????????0?1???2?0?????00000-0--?0000?00?10000--0?21100??????????0?00???0?21202001?0??0-1--??000001????0000000??00000101000000?11100???????????????????????????????????????????????????????????????????????????????????????????????????????????????????????????????????????????????????????????????????????????????????????????????????????????????????????????????????????????????????????
	Haliskia_peterseni                    ?????????????????????????????????00??--???0-????00----000-1000-??00-??000?01???1-?0??1000?301?0011020??????????????????????????????????????????????????????????????01?0000??00??10000000?????????0?????????????0000??????????????????0--0?21100??????????0?00???0?21202001?0??0-1--??000001????0000000??00000101000000?11100???????????????????????????????????????????????????????????????????????????????????????????????????????????????????????????????????????????????????????????????????????????????????????????????????????????????????????????????????????????????????????
	Coloborhynchus_clavirostris           ?????????????????????????????????00??--?????????00---?????1110-??00-?-000?01?????????100???01?00?1000??????????????????????????????????????????????????????????????01?0000?????011000021?????????????????????????????????????????????????????????????????0?00??????1??????????????????????????????000???1111?20000?000?11000???????????????????????????????????????????????????????????????????????????????????????????????????????????????????????????????????????????????????????????????????????????????????????????????????????????????????????????????????????????????????????
	Uktenadactylus_wadleighi              ?????????????????????????????????00??--?????????00---?????1110-??00-?-000?01?????????100???01?0001110??????????????????????????????????????????????????????????????01?0001??0??011000121?????????????????????????????????????????????????????????????????0?00?????212?????????????????????????????000???1111?20000?000111000???????????????????????????????????????????????????????????????????????????????????????????????????????????????????????????????????????????????????????????????????????????????????????????????????????????????????????????????????????????????????????
	Uktenadactylus_rodriguesae            ?????????????????????????????????????--?????????????????????10-???0-??00??01?????????1?0????1??0?1??0??????????????????????????????????????????????????????????????0?????1??????11000111?????????????????????????????????????????????????????????????????0?00?????????????????????????????????????0????????1??0??0?000???00????????????????????????????????????????????????????????????????????????????????????????????????????????????????????????????????????????????????????????????????????????????????????????????????????????????????????????????????????????????????????????
	Nicorhynchus_capito                   ?????????????????????????????????????--???????????????????1?10-???0-??00??01?????????100???01?0001110??????????????????????????????????????????????????????????????01???10??????11111?21?????????????????????????????????????????????????????????????????0?00??????1??????????????????????????????0??????111?200?0?00011100????????????????????????????????????????????????????????????????????????????????????????????????????????????????????????????????????????????????????????????????????????????????????????????????????????????????????????????????????????????????????????
	Nicorhynchus_fluviferox               ?????????????????????????????????????--?????????????????????10-???0-??00??01?????????100???01?0001110??????????????????????????????????????????????????????????????0????10??????11111021?????????????????????????????????????????????????????????????????0?00?????????????????????????????????????0??????1?1??0??0?000????0????????????????????????????????????????????????????????????????????????????????????????????????????????????????????????????????????????????????????????????????????????????????????????????????????????????????????????????????????????????????????????
	Anhanguera_blittersdorffi             10110-1--1---02111000201011-012110000--1000-000??0----000-1100-??00-0-00010101-1-00001000-301200010015-----0000-00??????0611011001011120110-11-0010000132101011000101100000-0120100000100001110110??0102100100000000-0--?0??????01??????02211001?????????010000-022120200110110-1--00000002110000000100-101??100000000111001??????????????0????????????????????????????????????????????????????????????????????????????????????????????????????????????????????????????????????????????????????????????????????????????????????????????????????????????????????????????????????????
	Anhanguera_piscator                   10110-1--1---02111000201011-012110000--1000-000??????-000-1100-??00-0-00010101-1-00001000-301200010015-----0000-?00100100611011001011120110-11-001000013210101100?????????0-????1000?010????????10410102100100000000-0--?????????????0--02211001??0?1101-0?0000-022120200110110-1--00000002110000000100-10100100000000111001111010?1001100000?010?001000??010010?11????110?10010000132?1110212-01210112000221112010?5010-??200-11010000020011001111030?022010211121???????1?01111121010?1000311??01200?001?1111101??001100?0-1?120?1?????101100020211?011120???42-?????????????????
	Anhanguera_spielbergi                 10110-1--1---02111000201011-012?10000--1000-000?10----000-1100-??00-0-00010101-1-00001000-301?0001001?-----??00-00??????06110110010111?0110-11-???0?001321010110?0101100000-0??010000010000??1??10410102100100000000-0--?0??????0100?0--022110011-001101-010000-022120200110110-1--00000002?10000000100-101001000000001110011???10?1??11000????1??0010?0?2?1??10???11001??1????????????1?1?2?????21011??00???112010?5010-??200-?1010000?20011001???????022??02?1?2????????1????1??2?????????????????????????????????00110??10??1??1???????0?10??20??1??????????????????????????????
	Brasileodactylus_araripensis          ?????????????????????????????????0000--1?00-000?00----000-1100-??00-0-0001010?????0??1000?301?00?1??1??????????????????????????????????????????????????????????????01?0100?????0100000100???1????041010??00100010000-0--?0000?00?12000--02?????11-0?110??0?000?-022120200100110-1--??000002?10000000100-10100100000000111001????????0??????????????????????????????????????????????????????????????????????????????????????????????????????????????????????????????????????????????????????????????????????????????????????????????????????????????????????????????????????????????
	Maaradactylus_kellneri                ?0110-1--1---0011100?20?111-0????0000--1????00??00---?000-1100-??00-0-0001010?-1-00??1000-30120011001?-----??00-?????????6??011????1?110110-1?????0?001321?????????01101000-0??010000010????????????01???????????????????????????????????????????????????0?0000-03212?2??1?01???????????????????0?001???1010?10000?000111001?????0?1???????00???0??0???????????????????????????????????????????????????????????????????????????????????????????????????????????????????????????????????????????????????????????????????????????????????????????????????????????????????????????????
	Liaoningopterus_gui                   ?????-1-?1---?02?1???20?0??-0???10???--1?00-000??????-000-1?00-???0-0-000??1??????0??1000?301?000100?????????0?????????????????????11?20010?11-0?1???0132???????????1???????????10000010?????????0410102?0010?000??0-????????????????0-???2110??1-0??10??0?00???022120200100110-1--????0002?1??0000010??10??01000000001110011????????????0?????1????1??????????????????????????????????????????????????????????????????????????????????????????????????????????????????????????????????????????????????????????????????????????????????????????????????????????????????????????????
	Ludodactylus_sibbicki                 10110-1--1---00211100000010-012110?00--1000-000??????-000-1???-???0-0-0001?1?1-1-00000-------?-------5-----0000-?00100100611011211111120010-11-001000012210?011?00??1?0???0-0??2100000100??1?????021010?1001000?0000-0--?0?00????1??1????21???????0?1101-010000-022120200100110-1--00000002110000000100-1??00100000000111001?????0?????????????????????????????????????????????????????????????????????????????????????????????????????????????????????????????????????????????????????????????????????????????????????????????????????????????????????????????????????????????????
	Guidraco_venator                      10110-1--1---02211000001010-012110?0?--1000-000??????-000-1???????0-0-0001?1?1-1-00000-------?-------5-----??00-?0??????061??11211110110010-11-001000012210?0????0????????0-????100?0?10?????????0210102100100000000-0-??????????????????2?-?-?1??0?1101-0?0000-0221202001{0 1}0110-1--00000002?10000000100-1???0100000000111001?????0?????????????1????1????2?1???????????????????????????????????????????????????????????????????????????????????????????????????????????????????????????????????????????????????????????????????????????????????????????????????????????????????????
	Caulkicephalus_trimicrodon            101?????????????????????0????????00?0--?????00??00---?000-1100-???0-0-000?01??-1-0???1000-301?0001001?????????????????????????12111????????????????????????????????011?000??0??010000010?????????????????????????????????????????????????????????????????0?00???02212???0??0??0?????????????1??0000?10??1010?10000?00011100????????????????????????????????????????????????????????????????????????????????????????????????????????????????????????????????????????????????????????????????????????????????????????????????????????????????????????????????????????????????????????
	Tendaguripterus_recki                 ?????????????????????????????????0???????????????????????????????????????????????????????????????????????????????????????????????????????????????????????????????????????????????????????????????0???????????????00???????????0??1??0???0?1----??????????0??????????20000000?00?1--??00000?????0?0???????????????1?000??001????????????????????????????????????????????????????????????????????????????????????????????????????????????????????????????????????????????????????????????????????????????????????????????????????????????????????????????????????????????????????????
	Noripterus_complicidens               ??1??????????????????????????????0????????????????????????????????????????-1????????????????????????????????????????????????????????????????????????0????????????????????????????????????????????0???????????????00??????0??????01???110??1----??????????0?????????2?00?21?0?0??1--???0000??????????????????--?-???00?????1????10??00??100000??10????????2???????1110?????????10000??00?1?1211001???????????????0????1?????100-?1?10110?11?010000000210???01??1???0?0?011??2010111?101011?????2??2?????????010?01???11010??110?110?0?????0?1110110?3????1???1??????????????????????
	Noripterus_parvus                     02110-1--1---10111000?0110?-0????0000--00010??0?00---001-10----???104--001?1{1 2}101-00001?12000000?-1--?5-----0010-?0??????06?00?112111???0101101-???2??0?2211?1?????????????0?0?120-------????????10410100?00?010??000-0--?0000?0?01000110021----11-??1?01-0?1-1--012220002100000-1--0000000--0000000?010?0???-----10000??0010????00??00?10?000??10???1????20???10???????1???????????????0?0?2????????1????????1??010?5?00-??10???0010110010?010?????0???00??????0?101?4?????201?1??2??????????????2????????????????????????????????????????0111011??????0?????????-?????????????????
	Dsungaripterus_weii                   02110-1--1---10111000001100-001110000--00010100?00--?001-10----??0104--001-11101-000012120000000-1--?5-----0010-00011101?610001121111110101101-101200012211111100010100?000-00120-------10114102104101201001010-0000-0--?0000?0001000100021----11-0?1101-011-1--012200002100000-1--0000000--0000000?010?0???-----10000??002012?100?000?100000?010?0010?0?201???0?1110??101?0001000010??0?0?2??????11??2?1????112?10?5100-??10??0??101?001?1?00???????1???3???1?001?1??????0?010101???????00?311?22120??10100010?????11100021?1?13????????0011?01102??????1??????2-?????????????????
	Domeykodactylus_ceciliae              ??1??????????????????????????????00??????????????????????????????0????????-1?????????1?1??0?000?-1--???????????????????????????????????????????????????????????????????????????????????????????????1??0?????0?0??00??0--??000?000?0001000?1----??????????0?1-???0?2200002?00000-1--??00000?-0??0?0???????????????1?000??002????????????????????????????????????????????????????????????????????????????????????????????????????????????????????????????????????????????????????????????????????????????????????????????????????????????????????????????????????????????????????????
	Ordosipterus_planignathus             ?????????????????????????????????00??????????????????????????????????????????????????????????????????????????????????????????????????????????????????????????????????????????????????????????????0????0??????????00??0--??000?00010001000?1----??????????0????????2?200021?0?00-1--??00000?????0?0???????????????1?000??002????????????????????????????????????????????????????????????????????????????????????????????????????????????????????????????????????????????????????????????????????????????????????????????????????????????????????????????????????????????????????????
	Tupuxuara_longicristatus              20111-1--1---12111?00201221-0132100000000010110?110??001-00----??00-0--001011401-000010021201300-1---?-----?000-00??????06200012211111?1100-01-??120001321111110001030-?-00-01210-------0011510210410100100100000000-0-??0000??000---100-31----11-001031-11--------------------?--------------------------------------------111100?00011000000010?011?00?201001?0?11000110?100???????210100211??021100???0200112010?5100-??100-00111110011101000110030?0031?01000101041?1?2201011021010010??312?30???????????????????????????????????????11111211021110?1?200??{2 3}2-?????????????????
	Thalassodromeus_sethi                 20111-1--1---10111000201221-013210000001??101???11000001-00----??00-2--001111401-000010021201300-1---?-----?000-0001110106200012211111?1110-01-??12?00132111111000?030-?-00-02120-------1011610210210102100100000000-0-??3000??010---100-21----11-001001-11--------------------?--------------------------------------------?????????????????????????????2?????????????????????????????????????????????????????????????????????????????????????????????????????????????????????????????????????????????????????????????????????????????????????????????????????????????????????????
	Thalassodromeus_oberlii               ?????????????????????????????????00?0001????????????????????????????2?????1??????????????????????????????????????????????????????????????????????????????????????????????????????????????????????0?1??02???????00??0-0-??3000??010---11--21----??????????1?--------------------?--------------------------------------------???????????????????????????????????????????????????????????????????????????????????????????????????????????????????????????????????????????????????????????????????????????????????????????????????????????????????????????????????????????????????????
	Kariridraco_dianae                    ?????-?--1---??111?0?201221?0?3210000?????????????????????????????????????0114?1-000010???201300-?????-----?00?????????????????????1?1?1?10-0????????0?32????????0??3?????0-?12?????????0?????????2??????0??0?0??00?????????????????????-????????????031-1?--------------------?--------------------------------------------????00?00??100?000010??1?0?????1???????????????????????????????????????????????????????????????????????????????????????????????????????????????????????????????????????????????????????????????????????????????????????????????????????????????????????
	Caupedactylus_ybaka                   22101-1--1---10311000201221-0?3?100100000010110?11100001-00----??00-30-001011401-00001002110?300-1---?-----?000-00??????06200012211101?1210-01-12121001331111110?0100--?-0101011????????00115102?0?10110100100000000-0---0000?1000---101-32001111-??1101-11--------------------?--------------------------------------------????00?000?100?000?10?0????0?201?????????????????????????21010021110021?00?????0????010?5100-??100-?011111001110100010003???????????????????????0?????????????????1????????????????????????????????????????????????????????????????????????????????????
	Aymberedactylus_cearensis             ?????????????????????????????????0010??0?0????0?111?????????????????????????????????????????????????????????????????????????????????????????????????????????????????????????????????????????????10?10110?00?00000000-0---0000?1000---101-22?01111-?01101-1?--------------------?--------------------------------------------???????????????????????????????????????????????????????????????????????????????????????????????????????????????????????????????????????????????????????????????????????????????????????????????????????????????????????????????????????????????????????
	Europejara_olcadesorum                ?????????????????????2????1???3??0????????????1???????????0----?????30???????????????????????????????????????0???????????????????????1???????1-?????00032?????1??????????????????????????????????0??0110?0??00000000-110?100???000---???-222011?????0????11--------------------?--------------------------------------------???????????????????????????????????????????????????????????????????????????????????????????????????????????????????????????????????????????????????????????????????????????????????????????????????????????????????????????????????????????????????????
	Tupandactylus_imperator               22?02-1--1---22111010201221-013110?1????01????????????01-00----???0-30-0?101?401-00001000-110300-1---?-----?000-?00101?106200011211111?12?0-020-112100?3211?1????0????????????210-------?????????0110110100300000000-110?1?????0????????-222011???0??101-1?--------------------?--------------------------------------------?????0????????0??????????????20???????????????????????????????????????1??????????1???10?5?00?????????????????????????????????????????????????????????????????00????????????????????????????????????????????????????????????????????????????????????????
	Tupandactylus_navigans                22?02-1--1---22111010201221-013110010??00110111?11???001-00----???0-30-01101?401-00001100-110300-1---?-----?000-000101110620001121111111210-020-1121000321111110000?0--?-011002?0-------0011510210110110100300000000-110?1???????0---10?-222011?1-0??101-11--------------------?--------------------------------------------??1??0??0?????0000??0?????0??20100?????1000????????????????????211????1??????????1?2010?5100-??100-0????????1????0??????????03????????????????2???????2??????00?????????????????????????11????????????????????1?1???10?????0???????????????????????????
	Tapejara_wellnhoferi                  22102-1--1---22111000201221-0131100100200110111?112??001-00----??00-30-011011401-00001100-100300-1---?-----?000-0001????0620001121110111110-020-112?00032111111100000--?-01100210-------00115?0210110110110300000000-11001000-2000---100-22201101-000101-11--------------------?--------------------------------------------?01100-00011000010010?011000?201??10?11????1?????????????210101201??021100?110201112010?5100-??100-0111112111010101-11003110030101000101?4???3??010110210110100?31???0??0?????????11012111110121111?21?0?????1111121102111201120???42-?????????????????
	Torukjara_bandeirae                   221?2-1--1---2??11000201221-01???00100200110111?112??001-00------00-30-0110?1401-10011100-100300-1---?-----?10????01111106200011211101?1110-020-1121000321111111??004--?-01100210-------????????10110110110300000000-11011000-2000---100-22201101-000101-11--------------------?---------------------------------------------??100-000110000100100011000?2??????????????????????????????????????????????????????????????????????????????????????????????????????????04111???01?10??101???????????????????????????????????????????????????1111121102????????????????????????????????
	Caiuajara_dobruski                    221?2-1--1---2??11000201221-0131100100200110111?112??001-00------00-30-0110114?1-10011100-10?300-1---?-----?10?????????????????1211101?1110-020-1?210003211111?1?0000--?-01100210-------????????10110110110300000000-11011000-2000---100-22201101-000101-11--------------------?--------------------------------------------???100-00001000010010?011000?2???????11????1?????????????21010121100021?0??1?0221112010?5100-??1?0-?111112111?10101-101031??0301?11??10?041113??0101002101????0??????0??0????1??????????11?????11???2????0020111112110??1??0?????????-?????????????????
	Wightia_declivirostris                ?????????????????????????????????00??01?????????113???0??10----??0??31??0?01?????????1?????????????????????????????????????????????????????????????????????????????0????????0??1???????????????????????????????????0-????????????????????????????????????1?--------------------?--------------------------------------------???????????????????????????????????????????????????????????????????????????????????????????????????????????????????????????????????????????????????????????????????????????????????????????????????????????????????????????????????????????????????????
	Afrotapejara_zouhri                   ?????????????????????????????????00??01???10??0?110??20??10----??0??31??0?01?????????1?????????????????????????????????????????????????????????????????????????????00--?-???1??1?????????????????0???????????????????????????????????????????????????????1?--------------------?--------------------------------------------???????????????????????????????????????????????????????????????????????????????????????????????????????????????????????????????????????????????????????????????????????????????????????????????????????????????????????????????????????????????????????
	Bakonydraco_galaczi                   ?????????????????????????????????001001???10110???0??201-10----??0??31-???01???????????????????????????????????????????????????????????????????????????????????????0???????????1?????????????????0410110?001000??000-10001000?1100?????0???01??11-011101-1?--------------------?--------------------------------------------??????????????????????????????????????????????????????????????????????????????????????????????????????????????????????????????????0????????????????????????????????????????????????????????????????????????????????????????????????????????????????????
	Huaxiadraco_corollatus                22?01-1--1---10?11000201221-0????0010010011011???????001-10----???0-30-0?1?1?411-00001210-100300-1---?-----?000-?00110?106?0?011?11111111?0-0?????2?00?3311?1????0??0--?-011???10-------?????????0410110102100000000-10101?00??1?0---1??-2201111??????21-1?--------------------?--------------------------------------------??1101??0??????00?0?0?0?1??0?20101?????????1???????????????0?0??2-1???1??0??10??1112010?5100-??10??1?????211??1?10?????????003?????????1?4????2?01?1??2??????00?31??3012??3???00101101??111111?11??111?010020?1?11?110221??0?12??????-?????????????????
	Sinopterus_dongi                      22?01-1--1---10111010201220-0?3110010??001????????????01-10----???0-30-001?1?411-00001010-100?00-1---?-----?000-?00101?106201011?11111111?0-01-01?2?00?3311?1????0????????11???10-------?????????0410110102100000000-10101???????0---10?-22011111--1?121-1?--------------------?--------------------------------------------??1101??0??????00?010???1?0??201001???11???1?????????????210100?2-10121?00??10101112010?5100-??100-11111?211??1?101-111031?00311?110??010411132?0??1??210101100?311?20120?30010?00????00111??1211?2??1??1?02011?11?11?211100012012142-?????????????????
	Eopteranodon_lii                      22??1-1--1---1??11000201220-0???100?0??001????????????01-10----???0-30-0?1???411-00001010-10??00-1---?-----?00???00101?106?0?011?111?1?11?0-0?????2?00?331???????0??????????????0-------????????10?10110102100000000-101?1???????0---???-22?1?1?1-??1121-1?--------------------?--------------------------------------------????01??????????????????1????20?00?????????1?????????????????0??2-1???1??0???0??1112?10?5100-??????1?????211??1????????????003???????????4?????????1??2??????00?3???2012???????????????????????????????????????????110211??0??2??????-?????????????????
	Keresdrakon_vilsoni                   ?01??-1--1-?-0??11?0???????-?????00000000010110?11000001-10----??00-0--002012?-1-00??0---?----0------5-----?000-???????????????????????????????????????????????????00????-0-0??00--?----????????10?10100?0??000-0000-0--?0010?1000---???-220000??????????1?--------------------?--------------------------------------------???100?00011000??0?1??0110?0?201???????????????????????????0?0?211-??21100??10??1???010?5100-???????01111100??1?10??????????????0???????????????????????????????????????????????????????11????????????????????1?????1??????????????????????????????????
	Chaoyangopterus_zhangi                12?10-1--1---1??11?01??????-0????0??10000010110??????001-10----???0-0--0?2?1?3-1-01??0--------------??-----??00-??????????????????????????????????????????????????????????0-????0-------????????10?1012010?100?-0000-0--???00?????????????1----??????????1?--------------------?--------------------------------------------????01??0????00????0??0?1?0??2?2011????????????????????????0?0?22-1???11?0??1?????02010?5?00-??????00?????????1?101-?1???1?0031??100????04{0 1}1032201?100?101001???31??30120??10???????????????????????2????????1?11??11?22?1?0?1???????-?????????????????
	Shenzhoupterus_chaoyangensis          12?10-1--1---1?01100120?221-0?3??0??????00????????????01-10----???0-0--0?2?1?3-1-011?0------00-------?-----??00-?01-----?60?0?11211??1?020??0????????0?321??1???????????????????0-------????????103101001001000-0000-0-?????????????????-21----??????101-1?--------------------?--------------------------------------------?11101??0????0?????0????1????202001???????????????????????1010?22-1?1?1??????????102?10?5?00-??0???0??????????1???1-?110?1?00311?110?1????????120??100210100100?312?20120?310????????????????????????????????1?????11?21?1?011??1????-?????????????????
	Jidapterus_edentus_                   1211?-1--1-?-1??11?0???????-0????00?10000010??0??????001-10?---???0-0--0?2?1??-1-01100------??------?5-----?000-???????????????????1111??????1-?????????2????????0????????0-0???0-------0???????10310120100100?-0000-0--?0????????---10?-21----1?????101?11--------------------?--------------------------------------------????01??0????00?0?00??0?1?0??2020010??1????????????????????0?0?22-1???11?0??10??1102010?5100-??{0 1}???0????????1?10?0??11???1?00311?1?0??0104011?2201?100210100100?312?20120?3101??????????11??0??11???3????????11?11?11021112011201??42-?2???????????????
	Ornithostoma_sedgwicki                ?2???????????????????????????????00?100???1011??1100000??1????????????????02??????????????????????????????????????????????????????????????????????????????????????????????????????????????????????????????????????????????????????????????????????????????????????????????????????????????????????????????????????????--???????????????????????????????????????????????????????????????????????????????????????????????????????????????????????????????????????????????????????????????????????????????????????????????????????????????????????????????????????????????????????????
	Apatorhamphus_gyrostega               ?2???????????????????????????????00??00?0?1011??11000001-10-------0-??????02???????????????????????????????????????????????????????????????????????????????????????0??????????????????????????????????????????????????????????????????????????????????????????????????????????????????????????????????????????????????--???????????????????????????????????????????????????????????????????????????????????????????????????????????????????????????????????????????????????????????????????????????????????????????????????????????????????????????????????????????????????????????
	Lacusovagus_magnificens               ?????-1--1-?-1??11?????????-?????0001??????????????????1-?0----???0-?--0??01??-???1??0---------------?-----??????????????????????????????????????????????????????????????????????????????????????????????????????????????????????????????????????????????1?--------------------?--------------------------------------------???????????????????????????????????????????????????????????????????????????????????????????????????????????????????????????????????????????????????????????????????????????????????????????????????????????????????????????????????????????????????????
	Xericeps_curvirostris                 ?????????????????????????????????0???00???10110?110000???????????0??4-????10???????????????????????????????????????????????????????????????????????????????????????0?????????????????????????????0????2??????????00??????00?101000---?????1??????????????1?--------------------?--------------------------------------------???????????????????????????????????????????????????????????????????????????????????????????????????????????????????????????????????????????????????????????????????????????????????????????????????????????????????????????????????????????????????????
	Leptostomia_begaeensis                ?????????????????????????????????0???00???10??0?110000???????????0??4-????10?????????????????????????????????????????????????????????????????????????????????????????????????????????????????????0????2??????????00??????00?101000---?????1??????????????1?--------------------?--------------------------------------------???????????????????????????????????????????????????????????????????????????????????????????????????????????????????????????????????????????????????????????????????????????????????????????????????????????????????????????????????????????????????????
	Alanqa_saharica                       ?????????????????????????????????00??01???10110?110000???????????0??0-????11???????????????????????????????????????????????????????????????????????????????????????0?????????????????????????????0????0??????????000-????000111000---???-?3----??????????1?---?----------------?--------------------------------------------???101-0101100100000000110???2?????????????????????????????????????????????????????????????????????????????????????????????????????????????????????????????????????????????????????????????????????????????????????????????????????????????????????????
	Argentinadraco_barrealensis           ?????????????????????????????????00?001?????????????????????????????0-???????????????????????????????????????????????????????????????????????????????????????????????????????????????????????????0???????????????000-0--?00011?000---?????3?????1-???????1?--------------------?--------------------------------------------???????????????????????????????????????????????????????????????????????????????????????????????????????????????????????????????????????????????????????????????????????????????????????????????????????????????????????????????????????????????????????
	Aralazhdarcho_bostobensis             ???????????????????????????????????????????????????????????????????????????????????????????????????????????????????????????????????????????????????????????????????????????????????????????????????????????????????????????????????????????????????????????????????????????????????????????????????????????????????????????????122?010?0-01???00?0??1????2?????????????????????????????????????????????????????????????????????????????????????????????????????????????????????????????????????????????????????????????????????????????????????????????????????????????????????????
	Eurazhdarcho_langendorfensis          ???????????????????????????????????????????????????????????????????????????????????????????????????????????????????????????????????????????????????????????????????????????????????????????????????????????????????????????????????????????????????????????????????????????????????????????????????????????????????????????????122?011???0100??0100?1?00-2?3?????????????????????????????????????????????????????????????????????????????????????????????????????????????????1???????????????????3?????????????????????????????????????????????????????????????????????????????????
	Phosphatodraco_mauritanicus           ???????????????????????????????????????????????????????????????????????????????????????????????????????????????????????????????????????????????????????????????????????????????????????????????????????????????????????????????????????????????????????????????????????????????????????????????????????????????????????????????122001110-030000010011000-20301?????????????????????????????????????????????????????????????????????????????????????????????????????????????????????????????????????????????????????????????????????????????????????????????????????????????????????
	Wellnhopterus_brevirostris            ?0???-1--1---1??11?0???????-?????0???00?0?????????????01-?0----???0-0--0?101???1-00?00---?-------?????-----0000-??????????????????????????????????????????????????????????0-0???0--?----????????10??0100100?000??000-0???0????????????????1----????????????--------------------?--------------------------------------------????220?1????03000001?011?0??20301?????????????????????????????????????????????????????????????????????????????????????????????????????????????????????????????????????????????????????????????????????????????????????????????????????????????????????
	Zhejiangopterus_linhaiensis           20?10-1--1---00111000201221-003110?0????00????????????01-10----???0-0--0?2???0-1-00000---------------5-----??00-?01-----?6?0000--0-?11?0100-11-011??10?332??1????0????????0-????0-------????????102101001001001-0000-0--??0?????????????-?1----???0??001-1?--------------------?--------------------------------------------1?1?2???1??????00???0?0?1??0-20311?0???10??1??????1000013200?00?2-1???1??????0??1102?1105000-??????0??1???????1?????1?1031?10311?1?0????0401032?01?1??2101????0?41??33???????1???0??1???11????211???10????1211?????11021?1?0?????????-?????????????????
	Mistralazhdarcho_maggii               ?????????????????????????????????00?002???10110?110000??????????????1-???????????????????????????????????????????????????????????????????????????????????????????????????????????????????????????0????01?????????00??????01?0?1??0---?????1----??????????1?--------------------?--------------------------------------------???122?01?0110100?000??0?????2?3????????????????????????????????????????????????????11105000-??100-?0?111?????1???01???0???????????????????????????????????????????????????????????????????????????????????????????????????????????????????????????????
	Aerotitan_sudamericanus               ?????????????????????????????????00??02???10110?110000??????????????1-???????????????????????????????????????????????????????????????????????????????????????????????????????????????????????????0????01?????????00??????01?0?1??0---?????1----??????????1?--------------------?--------------------------------------------???????????????????????????????????????????????????????????????????????????????????????????????????????????????????????????????????????????????????????????????????????????????????????????????????????????????????????????????????????????????????????
	Azhdarcho_lancicollis                 ?????????????????????????????????????????0??????????????????????????????0??????????????????0??--??????????????0-????????0?????????????????????????????1???????????1????????????????????????????????1?????????0?0??????????0????0????????-???????????????????????????????-????????????-?-0--?????????00??0????????0???0??--?0???12200101100100?0001011000-213??1?????????????????????????????????????????????????????????????????????????????????????????????????????????????????01??????????????????0??????????????????????????????????????1????????????1??????????????????????????
	Tsogtopteryx_mongoliensis             ???????????????????????????????????????????????????????????????????????????????????????????????????????????????????????????????????????????????????????????????????????????????????????????????????????????????????????????????????????????????????????????????????????????????????????????????????????????????????????????????1221?10?1001???000101??00?2?3???????????????????????????????????????????????????????????????????????????????????????????????????????????????????????????????????????????????????????????????????????????????????????????????????????????????????????
	Cryodrakon_boreas                     ???????????????????????????????????????????????????????????????????????????????????????????????????????????????????????????????????????????????????????????????????????????????????????????????????????????????????????????????????????????????????????????????????????????????????????????????????????????????????????????????1221010?10010000001011000-2?2????????????????????????????????????????????????????11105100-????0-?01111100101?100111??????????0????????4??????01???????????????????3?????????????????????????????????????????????12??????????????????????????????????
	Albadraco_tharmisensis                ?????????????????????????????????00??10???10110?110110???1???????0????????01????????????????????????????????????????????????????????????????????????????????????????0--?--???????????????????????0????00???????????????-?00???1???---???-?0---???????????1?-?--??------?----?-??---??-?----?-???????-0??----------?---------???122101??10011000001011000-2?2???????????????????????????????????????????????????????????????????????????????????????????????????????????????????????????????????????????????????????????????????????????????????????????????????????????????????????
	Galgadraco_xericephalus               ?????????????????????????????????00??10???10110?110110???1???????0????????01????????????????????????????????????????????????????????????????????????????????????????0--?--???????????????????????0????00???????????????-?00???1???---???-?0---???????????1?-?--??------?----?-??---??-?----?-???????-0??----------?---------???????????????????????????????????????????????????????????????????????????????????????????????????????????????????????????????????????????????????????????????????????????????????????????????????????????????????????????????????????????????????????
	Pui_azhdarchid                        ???????????????????????????????????????????????????????????????????????????????????????????????????????????????????????????????????????????????????????????????????????????????????????????????????????????????????????????????????????????????????????????????????????????????????????????????????????????????????????????????122101?2100210?000?01???????2???????????????????????????????????????????????????????????????????????????????????????????????????????????????????????????????????????????????????????????????????????????????????????????????????????????????????????
	Hatzegopteryx_thambema                ?????????????????????????????????????100????????11010????????????????????????????????????????????????????????????????????????????????1???????????????????20??1??????????????????????????0???????????????????????????????????????????????????????????1????1???---?--??--??---?-????????????????????????????????????????--???????12210102100210?000?011??0-2?2?????????????????????????????????????????????????????1105100-????0-?0?111?????1????????????????????????????????????????????????????????????????????????????????????????????????????????????????????????????????????????
	Nipponopterus_mifunensis              ????????????????????????????????????????????????????????????????????????????????????????????????????????????????????????????????????????????????????????????????????????????????????????????????????????????????????????????????????????????????????????????????????????????????????????????????????????????????????????????????22??1?2??01??110??0?1010-2?????????????????????????????????????????????????????????????????????????????????????????????????????????????????????????????????????????????????????????????????????????????????????????????????????????????????????????
	Gobiazhdarcho_tsogtbaatari            ??????????????????????????????????????????????????????????????????????????????????????????????????????????????????????????????????????????????????????????????????????????????????????????????????????????????????????????????????????????????????????????????????????????????????????????????????????????????????????????????1?22??1021001001100??11010-2?3???????????????????????????????????????????????????????????????????????????????????????????????????????????????????????????????????????????????????????????????????????????????????????????????????????????????????????
	Thanatosdrakon_amaru                  ??????????????????????????????????????????????????????????????????????????????????????????????????????????????????????????????????????????????????????????????????????????????????????????????????????????????????????????????????????????????????????????????????????????????????????????????????????????????????????????????????????????????????????????????1????1000??????????????2??????????????????????????11105100-??100-?01111100100100011100311?????1?????????????????????????????????????????????????????????????????????????????11112????????????????????????????????????
	Quetzalcoatlus_northropi              ?????????????0??1????????????????0?????????????????????????????????????????????1???????????????????????????????????????????????????????????????????????????????????????????????????????????????????????????????????????????????????????????????????????????-???????????????????????????????????????????????????????????????????1220010?10020?0?001?1?11112?3????????????????????????????????????????????????????11105100-??100-?011111001001000111?031?0?3??11??????????????01???????????????????3???????????????????????????????????????01111211??????????????????????????????????
	Quetzalcoatlus_lawsoni                20110-1--1---?2311000201221-0?3?10000100000-000?00----01-10----??00-0--002012?-1-00000--1---100--1---5-----0000-001-----060001?????11110100?11-02????0133????????0?00?????0-00200-------0011????102101001001001-0000-0--?0000?0000---100-31----11-001001-11--------------------?--------------------------------------------101122001021002000100111111112131110???10001?????????????20010?22-10021100?1101??10211105100-??100-?0111110010011001110031?003010100?101??????2?01011121??????0?412?33120??10???????????11??0??11????????????0111121102?1???????????2??????????????????
	Moroccan_Quetzalcoatlus_sp.           ???????????????????????????????????????????????????????????????????????????????????????????????????????????????????????????????????????????????????????????????????????????????????????????????????????????????????????????????????????????????????????????????????????????????????????????????????????????????????????????????122?010?100200?1001111?1112?3???????????????????????????????????????????????????????????????????????????????????????????????????????????????????????????????????????????????????????????????????????????????????????????????????????????????????????
	Arambourgiania_philadelphiae          ???????????????????????????????????????????????????????????????????????????????????????????????????????????????????????????????????????????????????????????????????????????????????????????????????????????????????????????????????????????????????????????????????????????????????????????????????????????????????????????????122?01?2100400010010010110213???????????????????????????????????????????????????????????????????????????????????????????????????????????????????????????????????????????????????????????????????????????????????????????????????????????????????????
	Infernodrakon_hastacollis             ????????????????????????????????????????????????????????????????????????????????????????????????????????????????????????????????????????????????????????????????????????????????????????????????????????????????????????????????????????????????????????????????????????????????????????????????????????????????????????????????220?102100400?10?1?01?11?2?3???????????????????????????????????????????????????????????????????????????????????????????????????????????????????????????????????????????????????????????????????????????????????????????????????????????????????????

;

END;
BEGIN ASSUMPTIONS;
	OPTIONS DEFTYPE = UNORD POLYTCOUNT = MINSTEPS;
	TYPESET * UNTITLED   =  unord:  1- 563;

END;

BEGIN NOTES;

	SUT   TAXON = 2 NAME = color INTEGER = 13;
	SUT   TAXON = 3 NAME = color INTEGER = 13;
	SUT   TAXON = 19 NAME = color INTEGER = 13;
	SUT   TAXON = 21 NAME = color INTEGER = 13;
	SUT   TAXON = 22 NAME = color INTEGER = 13;
	SUT   TAXON = 24 NAME = color INTEGER = 13;
	SUT   TAXON = 25 NAME = color INTEGER = 13;
	SUT   TAXON = 26 NAME = color INTEGER = 17;
	SUT   TAXON = 27 NAME = color INTEGER = 17;
	SUT   TAXON = 29 NAME = color INTEGER = 17;
	SUT   TAXON = 30 NAME = color INTEGER = 17;
	SUT   TAXON = 33 NAME = color INTEGER = 17;
	SUT   TAXON = 43 NAME = color INTEGER = 13;
	SUT   TAXON = 46 NAME = color INTEGER = 13;
	SUT   TAXON = 49 NAME = color INTEGER = 13;
	SUT   TAXON = 52 NAME = color INTEGER = 4;
	SUT   TAXON = 53 NAME = color INTEGER = 4;
	SUT   TAXON = 54 NAME = color INTEGER = 4;
	SUT   TAXON = 55 NAME = color INTEGER = 4;
	SUT   TAXON = 56 NAME = color INTEGER = 4;
	SUT   TAXON = 57 NAME = color INTEGER = 4;
	SUT   TAXON = 58 NAME = color INTEGER = 4;
	SUT   TAXON = 59 NAME = color INTEGER = 4;
	SUT   TAXON = 60 NAME = color INTEGER = 4;
	SUT   TAXON = 61 NAME = color INTEGER = 4;
	SUT   TAXON = 62 NAME = color INTEGER = 4;
	SUT   TAXON = 63 NAME = color INTEGER = 4;
	SUT   TAXON = 64 NAME = color INTEGER = 17;
	SUT   TAXON = 65 NAME = color INTEGER = 17;
	SUT   TAXON = 68 NAME = color INTEGER = 17;
	SUT   TAXON = 69 NAME = color INTEGER = 17;
	SUT   TAXON = 73 NAME = color INTEGER = 17;
	SUT   TAXON = 74 NAME = color INTEGER = 17;
	SUT   TAXON = 78 NAME = color INTEGER = 17;
	SUT   TAXON = 79 NAME = color INTEGER = 17;
	SUT   TAXON = 80 NAME = color INTEGER = 17;
	SUT   TAXON = 81 NAME = color INTEGER = 17;
	SUT   TAXON = 83 NAME = color INTEGER = 17;
	SUT   TAXON = 84 NAME = color INTEGER = 17;
	SUT   TAXON = 85 NAME = color INTEGER = 11;
	SUT   TAXON = 86 NAME = color INTEGER = 11;
	SUT   TAXON = 87 NAME = color INTEGER = 11;
	SUT   TAXON = 88 NAME = color INTEGER = 13;
	SUT   TAXON = 89 NAME = color INTEGER = 13;
	SUT   TAXON = 91 NAME = color INTEGER = 13;
	SUT   TAXON = 92 NAME = color INTEGER = 17;
	SUT   TAXON = 93 NAME = color INTEGER = 17;
	SUT   TAXON = 95 NAME = color INTEGER = 17;
	SUT   TAXON = 96 NAME = color INTEGER = 17;
	SUT   TAXON = 97 NAME = color INTEGER = 17;
	SUT   TAXON = 98 NAME = color INTEGER = 17;
	SUT   TAXON = 99 NAME = color INTEGER = 11;
	SUT   TAXON = 100 NAME = color INTEGER = 17;
	SUT   TAXON = 101 NAME = color INTEGER = 11;
	SUT   TAXON = 102 NAME = color INTEGER = 11;
	SUT   TAXON = 103 NAME = color INTEGER = 11;
	SUT   TAXON = 104 NAME = color INTEGER = 11;
	SUT   TAXON = 105 NAME = color INTEGER = 13;
	SUT   TAXON = 106 NAME = color INTEGER = 11;
	SUT   TAXON = 107 NAME = color INTEGER = 13;
	SUT   TAXON = 108 NAME = color INTEGER = 11;
	SUT   TAXON = 109 NAME = color INTEGER = 11;
	SUT   TAXON = 110 NAME = color INTEGER = 11;
	SUT   TAXON = 113 NAME = color INTEGER = 11;
	SUT   TAXON = 114 NAME = color INTEGER = 11;
	SUT   TAXON = 115 NAME = color INTEGER = 11;
	SUT   TAXON = 118 NAME = color INTEGER = 11;
	SUT   TAXON = 119 NAME = color INTEGER = 11;
	SUT   TAXON = 120 NAME = color INTEGER = 11;
	SUT   TAXON = 121 NAME = color INTEGER = 11;
	SUT   TAXON = 122 NAME = color INTEGER = 11;
	SUT   TAXON = 124 NAME = color INTEGER = 11;
	SUT   TAXON = 125 NAME = color INTEGER = 11;
	SUT   TAXON = 126 NAME = color INTEGER = 11;
	SUT   TAXON = 127 NAME = color INTEGER = 11;
	SUT   TAXON = 128 NAME = color INTEGER = 11;
	SUT   TAXON = 129 NAME = color INTEGER = 11;
	SUT   TAXON = 131 NAME = color INTEGER = 11;
	SUT   TAXON = 132 NAME = color INTEGER = 11;
	SUT   TAXON = 134 NAME = color INTEGER = 11;
	SUT   TAXON = 135 NAME = color INTEGER = 11;
	SUT   TAXON = 136 NAME = color INTEGER = 11;
	SUT   TAXON = 137 NAME = color INTEGER = 11;
	SUT   TAXON = 138 NAME = color INTEGER = 11;
	SUT   TAXON = 139 NAME = color INTEGER = 11;
	SUT   TAXON = 140 NAME = color INTEGER = 11;
	SUT   TAXON = 141 NAME = color INTEGER = 11;
	SUT   TAXON = 142 NAME = color INTEGER = 11;
	SUT   TAXON = 143 NAME = color INTEGER = 11;
	SUT   TAXON = 144 NAME = color INTEGER = 11;
	SUT   TAXON = 145 NAME = color INTEGER = 11;
	SUT   TAXON = 146 NAME = color INTEGER = 11;
	SUT   TAXON = 147 NAME = color INTEGER = 11;
	SUT   TAXON = 148 NAME = color INTEGER = 13;
	SUT   TAXON = 149 NAME = color INTEGER = 17;
	SUT   TAXON = 150 NAME = color INTEGER = 13;
	SUT   TAXON = 151 NAME = color INTEGER = 11;
	SUT   TAXON = 152 NAME = color INTEGER = 13;
	SUT   TAXON = 153 NAME = color INTEGER = 13;
	SUT   TAXON = 154 NAME = color INTEGER = 11;
	SUT   TAXON = 155 NAME = color INTEGER = 11;
	SUT   TAXON = 156 NAME = color INTEGER = 11;
	SUT   TAXON = 158 NAME = color INTEGER = 11;
	SUT   TAXON = 159 NAME = color INTEGER = 11;
	SUT   TAXON = 160 NAME = color INTEGER = 11;
	SUT   TAXON = 161 NAME = color INTEGER = 11;
	SUT   TAXON = 162 NAME = color INTEGER = 11;
	SUT   TAXON = 163 NAME = color INTEGER = 11;
	SUT   TAXON = 165 NAME = color INTEGER = 11;
	SUT   TAXON = 166 NAME = color INTEGER = 11;
	SUT   TAXON = 167 NAME = color INTEGER = 11;
	SUT   TAXON = 168 NAME = color INTEGER = 11;
	SUT   TAXON = 169 NAME = color INTEGER = 11;
	SUT   TAXON = 170 NAME = color INTEGER = 11;
	SUT   TAXON = 171 NAME = color INTEGER = 11;
	SUT   TAXON = 172 NAME = color INTEGER = 11;
	SUT   TAXON = 173 NAME = color INTEGER = 11;
	SUT   TAXON = 174 NAME = color INTEGER = 11;
	SUT   TAXON = 175 NAME = color INTEGER = 11;
	SUT   TAXON = 178 NAME = color INTEGER = 11;
	SUT   TAXON = 179 NAME = color INTEGER = 11;
	SUT   TAXON = 181 NAME = color INTEGER = 11;
	SUT   TAXON = 182 NAME = color INTEGER = 11;
	SUT   TAXON = 183 NAME = color INTEGER = 11;
	SUT   TAXON = 184 NAME = color INTEGER = 11;
	SUT   TAXON = 185 NAME = color INTEGER = 11;
	SUT   TAXON = 187 NAME = color INTEGER = 11;
	SUT   TAXON = 188 NAME = color INTEGER = 11;
	SUT   TAXON = 189 NAME = color INTEGER = 11;
	SUT   TAXON = 190 NAME = color INTEGER = 11;
	SUT   TAXON = 192 NAME = color INTEGER = 11;
	SUT   TAXON = 193 NAME = color INTEGER = 11;
	SUT   TAXON = 196 NAME = color INTEGER = 11;
	SUT   TAXON = 200 NAME = color INTEGER = 11;
	SUT   TAXON = 201 NAME = color INTEGER = 11;
	SUT   TAXON = 202 NAME = color INTEGER = 13;
	SUT   TAXON = 203 NAME = color INTEGER = 11;

	SU  C = 1 N = color I = 4;
	SU  T = 1 C = 1 N = color I = 4;
	SU  T = 2 C = 1 N = color I = 4;
	SU  T = 3 C = 1 N = color I = 4;
	SU  T = 4 C = 1 N = color I = 4;
	SU  T = 5 C = 1 N = color I = 4;
	SU  T = 6 C = 1 N = color I = 4;
	SU  T = 7 C = 1 N = color I = 4;
	SU  T = 8 C = 1 N = color I = 4;
	SU  T = 9 C = 1 N = color I = 4;
	SU  T = 10 C = 1 N = color I = 4;
	SU  T = 11 C = 1 N = color I = 4;
	SU  T = 12 C = 1 N = color I = 4;
	SU  T = 13 C = 1 N = color I = 4;
	SU  T = 14 C = 1 N = color I = 4;
	SU  T = 15 C = 1 N = color I = 4;
	SU  T = 16 C = 1 N = color I = 4;
	SU  T = 17 C = 1 N = color I = 4;
	SU  T = 18 C = 1 N = color I = 4;
	SU  T = 19 C = 1 N = color I = 4;
	SU  T = 20 C = 1 N = color I = 4;
	SU  T = 21 C = 1 N = color I = 4;
	SU  T = 22 C = 1 N = color I = 4;
	SU  T = 23 C = 1 N = color I = 4;
	SU  T = 24 C = 1 N = color I = 4;
	SU  T = 25 C = 1 N = color I = 4;
	SU  T = 26 C = 1 N = color I = 4;
	SU  T = 27 C = 1 N = color I = 4;
	SU  T = 29 C = 1 N = color I = 4;
	SU  T = 30 C = 1 N = color I = 4;
	SU  T = 31 C = 1 N = color I = 4;
	SU  T = 32 C = 1 N = color I = 4;
	SU  T = 33 C = 1 N = color I = 4;
	SU  T = 34 C = 1 N = color I = 4;
	SU  T = 35 C = 1 N = color I = 4;
	SU  T = 36 C = 1 N = color I = 4;
	SU  T = 37 C = 1 N = color I = 4;
	SU  T = 38 C = 1 N = color I = 4;
	SU  T = 39 C = 1 N = color I = 4;
	SU  T = 40 C = 1 N = color I = 4;
	SU  T = 41 C = 1 N = color I = 4;
	SU  T = 42 C = 1 N = color I = 4;
	SU  T = 43 C = 1 N = color I = 4;
	SU  T = 44 C = 1 N = color I = 4;
	SU  T = 45 C = 1 N = color I = 4;
	SU  T = 46 C = 1 N = color I = 4;
	SU  T = 47 C = 1 N = color I = 4;
	SU  T = 48 C = 1 N = color I = 4;
	SU  T = 49 C = 1 N = color I = 4;
	SU  T = 50 C = 1 N = color I = 4;
	SU  T = 51 C = 1 N = color I = 4;
	SU  T = 52 C = 1 N = color I = 4;
	SU  T = 53 C = 1 N = color I = 4;
	SU  T = 54 C = 1 N = color I = 4;
	SU  T = 55 C = 1 N = color I = 4;
	SU  T = 56 C = 1 N = color I = 4;
	SU  T = 57 C = 1 N = color I = 4;
	SU  T = 58 C = 1 N = color I = 4;
	SU  T = 59 C = 1 N = color I = 4;
	SU  T = 60 C = 1 N = color I = 4;
	SU  T = 61 C = 1 N = color I = 4;
	SU  T = 62 C = 1 N = color I = 4;
	SU  T = 63 C = 1 N = color I = 4;
	SU  T = 64 C = 1 N = color I = 4;
	SU  T = 65 C = 1 N = color I = 4;
	SU  T = 66 C = 1 N = color I = 4;
	SU  T = 67 C = 1 N = color I = 4;
	SU  T = 68 C = 1 N = color I = 4;
	SU  T = 69 C = 1 N = color I = 4;
	SU  T = 70 C = 1 N = color I = 4;
	SU  T = 71 C = 1 N = color I = 4;
	SU  T = 72 C = 1 N = color I = 4;
	SU  T = 73 C = 1 N = color I = 4;
	SU  T = 74 C = 1 N = color I = 4;
	SU  T = 75 C = 1 N = color I = 4;
	SU  T = 76 C = 1 N = color I = 4;
	SU  T = 77 C = 1 N = color I = 4;
	SU  T = 78 C = 1 N = color I = 4;
	SU  T = 79 C = 1 N = color I = 4;
	SU  T = 80 C = 1 N = color I = 4;
	SU  T = 81 C = 1 N = color I = 4;
	SU  T = 83 C = 1 N = color I = 4;
	SU  T = 84 C = 1 N = color I = 4;
	SU  T = 85 C = 1 N = color I = 4;
	SU  T = 86 C = 1 N = color I = 4;
	SU  T = 87 C = 1 N = color I = 4;
	SU  T = 88 C = 1 N = color I = 4;
	SU  T = 89 C = 1 N = color I = 4;
	SU  T = 90 C = 1 N = color I = 4;
	SU  T = 91 C = 1 N = color I = 4;
	SU  T = 92 C = 1 N = color I = 4;
	SU  T = 93 C = 1 N = color I = 4;
	SU  T = 94 C = 1 N = color I = 4;
	SU  T = 95 C = 1 N = color I = 4;
	SU  T = 96 C = 1 N = color I = 4;
	SU  T = 97 C = 1 N = color I = 4;
	SU  T = 98 C = 1 N = color I = 4;
	SU  T = 99 C = 1 N = color I = 4;
	SU  T = 100 C = 1 N = color I = 4;
	SU  T = 101 C = 1 N = color I = 4;
	SU  T = 102 C = 1 N = color I = 4;
	SU  T = 103 C = 1 N = color I = 4;
	SU  T = 104 C = 1 N = color I = 4;
	SU  T = 105 C = 1 N = color I = 4;
	SU  T = 106 C = 1 N = color I = 4;
	SU  T = 107 C = 1 N = color I = 4;
	SU  T = 108 C = 1 N = color I = 4;
	SU  T = 109 C = 1 N = color I = 4;
	SU  T = 110 C = 1 N = color I = 4;
	SU  T = 111 C = 1 N = color I = 4;
	SU  T = 112 C = 1 N = color I = 4;
	SU  T = 113 C = 1 N = color I = 4;
	SU  T = 114 C = 1 N = color I = 4;
	SU  T = 115 C = 1 N = color I = 4;
	SU  T = 117 C = 1 N = color I = 4;
	SU  T = 118 C = 1 N = color I = 4;
	SU  T = 119 C = 1 N = color I = 4;
	SU  T = 120 C = 1 N = color I = 4;
	SU  T = 121 C = 1 N = color I = 4;
	SU  T = 122 C = 1 N = color I = 4;
	SU  T = 124 C = 1 N = color I = 4;
	SU  T = 125 C = 1 N = color I = 4;
	SU  T = 126 C = 1 N = color I = 4;
	SU  T = 127 C = 1 N = color I = 4;
	SU  T = 128 C = 1 N = color I = 4;
	SU  T = 129 C = 1 N = color I = 4;
	SU  T = 131 C = 1 N = color I = 4;
	SU  T = 132 C = 1 N = color I = 4;
	SU  T = 134 C = 1 N = color I = 4;
	SU  T = 135 C = 1 N = color I = 4;
	SU  T = 136 C = 1 N = color I = 4;
	SU  T = 137 C = 1 N = color I = 4;
	SU  T = 138 C = 1 N = color I = 4;
	SU  T = 139 C = 1 N = color I = 4;
	SU  T = 140 C = 1 N = color I = 4;
	SU  T = 141 C = 1 N = color I = 4;
	SU  T = 142 C = 1 N = color I = 4;
	SU  T = 143 C = 1 N = color I = 4;
	SU  T = 144 C = 1 N = color I = 4;
	SU  T = 145 C = 1 N = color I = 4;
	SU  T = 146 C = 1 N = color I = 4;
	SU  T = 147 C = 1 N = color I = 4;
	SU  T = 148 C = 1 N = color I = 4;
	SU  T = 149 C = 1 N = color I = 4;
	SU  T = 150 C = 1 N = color I = 4;
	SU  T = 151 C = 1 N = color I = 4;
	SU  T = 152 C = 1 N = color I = 4;
	SU  T = 153 C = 1 N = color I = 4;
	SU  T = 154 C = 1 N = color I = 4;
	SU  T = 155 C = 1 N = color I = 4;
	SU  T = 156 C = 1 N = color I = 4;
	SU  T = 157 C = 1 N = color I = 4;
	SU  T = 158 C = 1 N = color I = 4;
	SU  T = 159 C = 1 N = color I = 4;
	SU  T = 160 C = 1 N = color I = 4;
	SU  T = 161 C = 1 N = color I = 4;
	SU  T = 162 C = 1 N = color I = 4;
	SU  T = 163 C = 1 N = color I = 4;
	SU  T = 164 C = 1 N = color I = 4;
	SU  T = 165 C = 1 N = color I = 4;
	SU  T = 166 C = 1 N = color I = 4;
	SU  T = 167 C = 1 N = color I = 4;
	SU  T = 168 C = 1 N = color I = 4;
	SU  T = 169 C = 1 N = color I = 4;
	SU  T = 170 C = 1 N = color I = 4;
	SU  T = 171 C = 1 N = color I = 4;
	SU  T = 172 C = 1 N = color I = 4;
	SU  T = 173 C = 1 N = color I = 4;
	SU  T = 174 C = 1 N = color I = 4;
	SU  T = 175 C = 1 N = color I = 4;
	SU  T = 178 C = 1 N = color I = 4;
	SU  T = 179 C = 1 N = color I = 4;
	SU  T = 180 C = 1 N = color I = 4;
	SU  T = 181 C = 1 N = color I = 4;
	SU  T = 182 C = 1 N = color I = 4;
	SU  T = 183 C = 1 N = color I = 4;
	SU  T = 184 C = 1 N = color I = 4;
	SU  T = 185 C = 1 N = color I = 4;
	SU  T = 186 C = 1 N = color I = 4;
	SU  T = 187 C = 1 N = color I = 4;
	SU  T = 188 C = 1 N = color I = 4;
	SU  T = 189 C = 1 N = color I = 4;
	SU  T = 190 C = 1 N = color I = 4;
	SU  T = 191 C = 1 N = color I = 4;
	SU  T = 192 C = 1 N = color I = 4;
	SU  T = 193 C = 1 N = color I = 4;
	SU  T = 195 C = 1 N = color I = 4;
	SU  T = 196 C = 1 N = color I = 4;
	SU  T = 197 C = 1 N = color I = 4;
	SU  T = 198 C = 1 N = color I = 4;
	SU  T = 199 C = 1 N = color I = 4;
	SU  T = 200 C = 1 N = color I = 4;
	SU  T = 201 C = 1 N = color I = 4;
	SU  T = 202 C = 1 N = color I = 4;
	SU  T = 203 C = 1 N = color I = 4;
	SU  T = 204 C = 1 N = color I = 4;

	SU  C = 2 N = color I = 4;
	SU  T = 1 C = 2 N = color I = 4;
	SU  T = 2 C = 2 N = color I = 4;
	SU  T = 3 C = 2 N = color I = 4;
	SU  T = 4 C = 2 N = color I = 4;
	SU  T = 5 C = 2 N = color I = 4;
	SU  T = 6 C = 2 N = color I = 4;
	SU  T = 7 C = 2 N = color I = 4;
	SU  T = 8 C = 2 N = color I = 4;
	SU  T = 9 C = 2 N = color I = 4;
	SU  T = 10 C = 2 N = color I = 4;
	SU  T = 11 C = 2 N = color I = 4;
	SU  T = 12 C = 2 N = color I = 4;
	SU  T = 13 C = 2 N = color I = 4;
	SU  T = 14 C = 2 N = color I = 4;
	SU  T = 15 C = 2 N = color I = 4;
	SU  T = 16 C = 2 N = color I = 4;
	SU  T = 17 C = 2 N = color I = 4;
	SU  T = 18 C = 2 N = color I = 4;
	SU  T = 19 C = 2 N = color I = 4;
	SU  T = 20 C = 2 N = color I = 4;
	SU  T = 21 C = 2 N = color I = 4;
	SU  T = 22 C = 2 N = color I = 4;
	SU  T = 23 C = 2 N = color I = 4;
	SU  T = 24 C = 2 N = color I = 4;
	SU  T = 25 C = 2 N = color I = 4;
	SU  T = 26 C = 2 N = color I = 4;
	SU  T = 27 C = 2 N = color I = 4;
	SU  T = 29 C = 2 N = color I = 4;
	SU  T = 30 C = 2 N = color I = 4;
	SU  T = 31 C = 2 N = color I = 4;
	SU  T = 32 C = 2 N = color I = 4;
	SU  T = 33 C = 2 N = color I = 4;
	SU  T = 34 C = 2 N = color I = 4;
	SU  T = 35 C = 2 N = color I = 4;
	SU  T = 36 C = 2 N = color I = 4;
	SU  T = 37 C = 2 N = color I = 4;
	SU  T = 38 C = 2 N = color I = 4;
	SU  T = 39 C = 2 N = color I = 4;
	SU  T = 40 C = 2 N = color I = 4;
	SU  T = 41 C = 2 N = color I = 4;
	SU  T = 42 C = 2 N = color I = 4;
	SU  T = 43 C = 2 N = color I = 4;
	SU  T = 44 C = 2 N = color I = 4;
	SU  T = 45 C = 2 N = color I = 4;
	SU  T = 46 C = 2 N = color I = 4;
	SU  T = 47 C = 2 N = color I = 4;
	SU  T = 48 C = 2 N = color I = 4;
	SU  T = 49 C = 2 N = color I = 4;
	SU  T = 50 C = 2 N = color I = 4;
	SU  T = 51 C = 2 N = color I = 4;
	SU  T = 52 C = 2 N = color I = 4;
	SU  T = 53 C = 2 N = color I = 4;
	SU  T = 54 C = 2 N = color I = 4;
	SU  T = 55 C = 2 N = color I = 4;
	SU  T = 56 C = 2 N = color I = 4;
	SU  T = 57 C = 2 N = color I = 4;
	SU  T = 58 C = 2 N = color I = 4;
	SU  T = 59 C = 2 N = color I = 4;
	SU  T = 60 C = 2 N = color I = 4;
	SU  T = 61 C = 2 N = color I = 4;
	SU  T = 62 C = 2 N = color I = 4;
	SU  T = 63 C = 2 N = color I = 4;
	SU  T = 64 C = 2 N = color I = 4;
	SU  T = 65 C = 2 N = color I = 4;
	SU  T = 66 C = 2 N = color I = 4;
	SU  T = 67 C = 2 N = color I = 4;
	SU  T = 68 C = 2 N = color I = 4;
	SU  T = 69 C = 2 N = color I = 4;
	SU  T = 70 C = 2 N = color I = 4;
	SU  T = 71 C = 2 N = color I = 4;
	SU  T = 72 C = 2 N = color I = 4;
	SU  T = 73 C = 2 N = color I = 4;
	SU  T = 74 C = 2 N = color I = 4;
	SU  T = 75 C = 2 N = color I = 4;
	SU  T = 76 C = 2 N = color I = 4;
	SU  T = 77 C = 2 N = color I = 4;
	SU  T = 78 C = 2 N = color I = 4;
	SU  T = 79 C = 2 N = color I = 4;
	SU  T = 80 C = 2 N = color I = 4;
	SU  T = 81 C = 2 N = color I = 4;
	SU  T = 83 C = 2 N = color I = 4;
	SU  T = 84 C = 2 N = color I = 4;
	SU  T = 85 C = 2 N = color I = 4;
	SU  T = 86 C = 2 N = color I = 4;
	SU  T = 87 C = 2 N = color I = 4;
	SU  T = 88 C = 2 N = color I = 4;
	SU  T = 89 C = 2 N = color I = 4;
	SU  T = 90 C = 2 N = color I = 4;
	SU  T = 91 C = 2 N = color I = 4;
	SU  T = 92 C = 2 N = color I = 4;
	SU  T = 93 C = 2 N = color I = 4;
	SU  T = 94 C = 2 N = color I = 4;
	SU  T = 95 C = 2 N = color I = 4;
	SU  T = 96 C = 2 N = color I = 4;
	SU  T = 97 C = 2 N = color I = 4;
	SU  T = 98 C = 2 N = color I = 4;
	SU  T = 99 C = 2 N = color I = 4;
	SU  T = 100 C = 2 N = color I = 4;
	SU  T = 101 C = 2 N = color I = 4;
	SU  T = 102 C = 2 N = color I = 4;
	SU  T = 103 C = 2 N = color I = 4;
	SU  T = 104 C = 2 N = color I = 4;
	SU  T = 105 C = 2 N = color I = 4;
	SU  T = 106 C = 2 N = color I = 4;
	SU  T = 107 C = 2 N = color I = 4;
	SU  T = 108 C = 2 N = color I = 4;
	SU  T = 109 C = 2 N = color I = 4;
	SU  T = 110 C = 2 N = color I = 4;
	SU  T = 111 C = 2 N = color I = 4;
	SU  T = 112 C = 2 N = color I = 4;
	SU  T = 113 C = 2 N = color I = 4;
	SU  T = 114 C = 2 N = color I = 4;
	SU  T = 115 C = 2 N = color I = 4;
	SU  T = 117 C = 2 N = color I = 4;
	SU  T = 118 C = 2 N = color I = 4;
	SU  T = 119 C = 2 N = color I = 4;
	SU  T = 120 C = 2 N = color I = 4;
	SU  T = 121 C = 2 N = color I = 4;
	SU  T = 122 C = 2 N = color I = 4;
	SU  T = 124 C = 2 N = color I = 4;
	SU  T = 125 C = 2 N = color I = 4;
	SU  T = 126 C = 2 N = color I = 4;
	SU  T = 127 C = 2 N = color I = 4;
	SU  T = 128 C = 2 N = color I = 4;
	SU  T = 129 C = 2 N = color I = 4;
	SU  T = 131 C = 2 N = color I = 4;
	SU  T = 132 C = 2 N = color I = 4;
	SU  T = 134 C = 2 N = color I = 4;
	SU  T = 135 C = 2 N = color I = 4;
	SU  T = 136 C = 2 N = color I = 4;
	SU  T = 137 C = 2 N = color I = 4;
	SU  T = 138 C = 2 N = color I = 4;
	SU  T = 139 C = 2 N = color I = 4;
	SU  T = 140 C = 2 N = color I = 4;
	SU  T = 141 C = 2 N = color I = 4;
	SU  T = 142 C = 2 N = color I = 4;
	SU  T = 143 C = 2 N = color I = 4;
	SU  T = 144 C = 2 N = color I = 4;
	SU  T = 145 C = 2 N = color I = 4;
	SU  T = 146 C = 2 N = color I = 4;
	SU  T = 147 C = 2 N = color I = 4;
	SU  T = 148 C = 2 N = color I = 4;
	SU  T = 149 C = 2 N = color I = 4;
	SU  T = 150 C = 2 N = color I = 4;
	SU  T = 151 C = 2 N = color I = 4;
	SU  T = 152 C = 2 N = color I = 4;
	SU  T = 153 C = 2 N = color I = 4;
	SU  T = 154 C = 2 N = color I = 4;
	SU  T = 155 C = 2 N = color I = 4;
	SU  T = 156 C = 2 N = color I = 4;
	SU  T = 157 C = 2 N = color I = 4;
	SU  T = 158 C = 2 N = color I = 4;
	SU  T = 159 C = 2 N = color I = 4;
	SU  T = 160 C = 2 N = color I = 4;
	SU  T = 161 C = 2 N = color I = 4;
	SU  T = 162 C = 2 N = color I = 4;
	SU  T = 163 C = 2 N = color I = 4;
	SU  T = 164 C = 2 N = color I = 4;
	SU  T = 165 C = 2 N = color I = 4;
	SU  T = 166 C = 2 N = color I = 4;
	SU  T = 167 C = 2 N = color I = 4;
	SU  T = 168 C = 2 N = color I = 4;
	SU  T = 169 C = 2 N = color I = 4;
	SU  T = 170 C = 2 N = color I = 4;
	SU  T = 171 C = 2 N = color I = 4;
	SU  T = 172 C = 2 N = color I = 4;
	SU  T = 173 C = 2 N = color I = 4;
	SU  T = 174 C = 2 N = color I = 4;
	SU  T = 175 C = 2 N = color I = 4;
	SU  T = 178 C = 2 N = color I = 4;
	SU  T = 179 C = 2 N = color I = 4;
	SU  T = 180 C = 2 N = color I = 4;
	SU  T = 181 C = 2 N = color I = 4;
	SU  T = 182 C = 2 N = color I = 4;
	SU  T = 183 C = 2 N = color I = 4;
	SU  T = 184 C = 2 N = color I = 4;
	SU  T = 185 C = 2 N = color I = 4;
	SU  T = 186 C = 2 N = color I = 4;
	SU  T = 187 C = 2 N = color I = 4;
	SU  T = 188 C = 2 N = color I = 4;
	SU  T = 189 C = 2 N = color I = 4;
	SU  T = 190 C = 2 N = color I = 4;
	SU  T = 191 C = 2 N = color I = 4;
	SU  T = 192 C = 2 N = color I = 4;
	SU  T = 193 C = 2 N = color I = 4;
	SU  T = 195 C = 2 N = color I = 4;
	SU  T = 196 C = 2 N = color I = 4;
	SU  T = 197 C = 2 N = color I = 4;
	SU  T = 198 C = 2 N = color I = 4;
	SU  T = 199 C = 2 N = color I = 4;
	SU  T = 200 C = 2 N = color I = 4;
	SU  T = 201 C = 2 N = color I = 4;
	SU  T = 202 C = 2 N = color I = 4;
	SU  T = 203 C = 2 N = color I = 4;
	SU  T = 204 C = 2 N = color I = 4;

	SU  C = 3 N = color I = 4;
	SU  T = 1 C = 3 N = color I = 4;
	SU  T = 2 C = 3 N = color I = 4;
	SU  T = 3 C = 3 N = color I = 4;
	SU  T = 4 C = 3 N = color I = 4;
	SU  T = 5 C = 3 N = color I = 4;
	SU  T = 6 C = 3 N = color I = 4;
	SU  T = 7 C = 3 N = color I = 4;
	SU  T = 8 C = 3 N = color I = 4;
	SU  T = 9 C = 3 N = color I = 4;
	SU  T = 10 C = 3 N = color I = 4;
	SU  T = 11 C = 3 N = color I = 4;
	SU  T = 12 C = 3 N = color I = 4;
	SU  T = 13 C = 3 N = color I = 4;
	SU  T = 14 C = 3 N = color I = 4;
	SU  T = 15 C = 3 N = color I = 4;
	SU  T = 16 C = 3 N = color I = 4;
	SU  T = 17 C = 3 N = color I = 4;
	SU  T = 18 C = 3 N = color I = 4;
	SU  T = 19 C = 3 N = color I = 4;
	SU  T = 20 C = 3 N = color I = 4;
	SU  T = 21 C = 3 N = color I = 4;
	SU  T = 22 C = 3 N = color I = 4;
	SU  T = 23 C = 3 N = color I = 4;
	SU  T = 24 C = 3 N = color I = 4;
	SU  T = 25 C = 3 N = color I = 4;
	SU  T = 26 C = 3 N = color I = 4;
	SU  T = 27 C = 3 N = color I = 4;
	SU  T = 29 C = 3 N = color I = 4;
	SU  T = 30 C = 3 N = color I = 4;
	SU  T = 31 C = 3 N = color I = 4;
	SU  T = 32 C = 3 N = color I = 4;
	SU  T = 33 C = 3 N = color I = 4;
	SU  T = 34 C = 3 N = color I = 4;
	SU  T = 35 C = 3 N = color I = 4;
	SU  T = 36 C = 3 N = color I = 4;
	SU  T = 37 C = 3 N = color I = 4;
	SU  T = 38 C = 3 N = color I = 4;
	SU  T = 39 C = 3 N = color I = 4;
	SU  T = 40 C = 3 N = color I = 4;
	SU  T = 41 C = 3 N = color I = 4;
	SU  T = 42 C = 3 N = color I = 4;
	SU  T = 43 C = 3 N = color I = 4;
	SU  T = 44 C = 3 N = color I = 4;
	SU  T = 45 C = 3 N = color I = 4;
	SU  T = 46 C = 3 N = color I = 4;
	SU  T = 47 C = 3 N = color I = 4;
	SU  T = 48 C = 3 N = color I = 4;
	SU  T = 49 C = 3 N = color I = 4;
	SU  T = 50 C = 3 N = color I = 4;
	SU  T = 51 C = 3 N = color I = 4;
	SU  T = 52 C = 3 N = color I = 4;
	SU  T = 53 C = 3 N = color I = 4;
	SU  T = 54 C = 3 N = color I = 4;
	SU  T = 55 C = 3 N = color I = 4;
	SU  T = 56 C = 3 N = color I = 4;
	SU  T = 57 C = 3 N = color I = 4;
	SU  T = 58 C = 3 N = color I = 4;
	SU  T = 59 C = 3 N = color I = 4;
	SU  T = 60 C = 3 N = color I = 4;
	SU  T = 61 C = 3 N = color I = 4;
	SU  T = 62 C = 3 N = color I = 4;
	SU  T = 63 C = 3 N = color I = 4;
	SU  T = 64 C = 3 N = color I = 4;
	SU  T = 65 C = 3 N = color I = 4;
	SU  T = 66 C = 3 N = color I = 4;
	SU  T = 67 C = 3 N = color I = 4;
	SU  T = 68 C = 3 N = color I = 4;
	SU  T = 69 C = 3 N = color I = 4;
	SU  T = 70 C = 3 N = color I = 4;
	SU  T = 71 C = 3 N = color I = 4;
	SU  T = 72 C = 3 N = color I = 4;
	SU  T = 73 C = 3 N = color I = 4;
	SU  T = 74 C = 3 N = color I = 4;
	SU  T = 75 C = 3 N = color I = 4;
	SU  T = 76 C = 3 N = color I = 4;
	SU  T = 77 C = 3 N = color I = 4;
	SU  T = 78 C = 3 N = color I = 4;
	SU  T = 79 C = 3 N = color I = 4;
	SU  T = 80 C = 3 N = color I = 4;
	SU  T = 81 C = 3 N = color I = 4;
	SU  T = 83 C = 3 N = color I = 4;
	SU  T = 84 C = 3 N = color I = 4;
	SU  T = 85 C = 3 N = color I = 4;
	SU  T = 86 C = 3 N = color I = 4;
	SU  T = 87 C = 3 N = color I = 4;
	SU  T = 88 C = 3 N = color I = 4;
	SU  T = 89 C = 3 N = color I = 4;
	SU  T = 90 C = 3 N = color I = 4;
	SU  T = 91 C = 3 N = color I = 4;
	SU  T = 92 C = 3 N = color I = 4;
	SU  T = 93 C = 3 N = color I = 4;
	SU  T = 94 C = 3 N = color I = 4;
	SU  T = 95 C = 3 N = color I = 4;
	SU  T = 96 C = 3 N = color I = 4;
	SU  T = 97 C = 3 N = color I = 4;
	SU  T = 98 C = 3 N = color I = 4;
	SU  T = 99 C = 3 N = color I = 4;
	SU  T = 100 C = 3 N = color I = 4;
	SU  T = 101 C = 3 N = color I = 4;
	SU  T = 102 C = 3 N = color I = 4;
	SU  T = 103 C = 3 N = color I = 4;
	SU  T = 104 C = 3 N = color I = 4;
	SU  T = 105 C = 3 N = color I = 4;
	SU  T = 106 C = 3 N = color I = 4;
	SU  T = 107 C = 3 N = color I = 4;
	SU  T = 108 C = 3 N = color I = 4;
	SU  T = 109 C = 3 N = color I = 4;
	SU  T = 110 C = 3 N = color I = 4;
	SU  T = 111 C = 3 N = color I = 4;
	SU  T = 112 C = 3 N = color I = 4;
	SU  T = 113 C = 3 N = color I = 4;
	SU  T = 114 C = 3 N = color I = 4;
	SU  T = 115 C = 3 N = color I = 4;
	SU  T = 117 C = 3 N = color I = 4;
	SU  T = 118 C = 3 N = color I = 4;
	SU  T = 119 C = 3 N = color I = 4;
	SU  T = 120 C = 3 N = color I = 4;
	SU  T = 121 C = 3 N = color I = 4;
	SU  T = 122 C = 3 N = color I = 4;
	SU  T = 124 C = 3 N = color I = 4;
	SU  T = 125 C = 3 N = color I = 4;
	SU  T = 126 C = 3 N = color I = 4;
	SU  T = 127 C = 3 N = color I = 4;
	SU  T = 128 C = 3 N = color I = 4;
	SU  T = 129 C = 3 N = color I = 4;
	SU  T = 131 C = 3 N = color I = 4;
	SU  T = 132 C = 3 N = color I = 4;
	SU  T = 134 C = 3 N = color I = 4;
	SU  T = 135 C = 3 N = color I = 4;
	SU  T = 136 C = 3 N = color I = 4;
	SU  T = 137 C = 3 N = color I = 4;
	SU  T = 138 C = 3 N = color I = 4;
	SU  T = 139 C = 3 N = color I = 4;
	SU  T = 140 C = 3 N = color I = 4;
	SU  T = 141 C = 3 N = color I = 4;
	SU  T = 142 C = 3 N = color I = 4;
	SU  T = 143 C = 3 N = color I = 4;
	SU  T = 144 C = 3 N = color I = 4;
	SU  T = 145 C = 3 N = color I = 4;
	SU  T = 146 C = 3 N = color I = 4;
	SU  T = 147 C = 3 N = color I = 4;
	SU  T = 148 C = 3 N = color I = 4;
	SU  T = 149 C = 3 N = color I = 4;
	SU  T = 150 C = 3 N = color I = 4;
	SU  T = 151 C = 3 N = color I = 4;
	SU  T = 152 C = 3 N = color I = 4;
	SU  T = 153 C = 3 N = color I = 4;
	SU  T = 154 C = 3 N = color I = 4;
	SU  T = 155 C = 3 N = color I = 4;
	SU  T = 156 C = 3 N = color I = 4;
	SU  T = 157 C = 3 N = color I = 4;
	SU  T = 158 C = 3 N = color I = 4;
	SU  T = 159 C = 3 N = color I = 4;
	SU  T = 160 C = 3 N = color I = 4;
	SU  T = 161 C = 3 N = color I = 4;
	SU  T = 162 C = 3 N = color I = 4;
	SU  T = 163 C = 3 N = color I = 4;
	SU  T = 164 C = 3 N = color I = 4;
	SU  T = 165 C = 3 N = color I = 4;
	SU  T = 166 C = 3 N = color I = 4;
	SU  T = 167 C = 3 N = color I = 4;
	SU  T = 168 C = 3 N = color I = 4;
	SU  T = 169 C = 3 N = color I = 4;
	SU  T = 170 C = 3 N = color I = 4;
	SU  T = 171 C = 3 N = color I = 4;
	SU  T = 172 C = 3 N = color I = 4;
	SU  T = 173 C = 3 N = color I = 4;
	SU  T = 174 C = 3 N = color I = 4;
	SU  T = 175 C = 3 N = color I = 4;
	SU  T = 178 C = 3 N = color I = 4;
	SU  T = 179 C = 3 N = color I = 4;
	SU  T = 180 C = 3 N = color I = 4;
	SU  T = 181 C = 3 N = color I = 4;
	SU  T = 182 C = 3 N = color I = 4;
	SU  T = 183 C = 3 N = color I = 4;
	SU  T = 184 C = 3 N = color I = 4;
	SU  T = 185 C = 3 N = color I = 4;
	SU  T = 186 C = 3 N = color I = 4;
	SU  T = 187 C = 3 N = color I = 4;
	SU  T = 188 C = 3 N = color I = 4;
	SU  T = 189 C = 3 N = color I = 4;
	SU  T = 190 C = 3 N = color I = 4;
	SU  T = 191 C = 3 N = color I = 4;
	SU  T = 192 C = 3 N = color I = 4;
	SU  T = 193 C = 3 N = color I = 4;
	SU  T = 195 C = 3 N = color I = 4;
	SU  T = 196 C = 3 N = color I = 4;
	SU  T = 197 C = 3 N = color I = 4;
	SU  T = 198 C = 3 N = color I = 4;
	SU  T = 199 C = 3 N = color I = 4;
	SU  T = 200 C = 3 N = color I = 4;
	SU  T = 201 C = 3 N = color I = 4;
	SU  T = 202 C = 3 N = color I = 4;
	SU  T = 203 C = 3 N = color I = 4;
	SU  T = 204 C = 3 N = color I = 4;

	SU  C = 4 N = color I = 4;
	SU  T = 1 C = 4 N = color I = 4;
	SU  T = 2 C = 4 N = color I = 4;
	SU  T = 3 C = 4 N = color I = 4;
	SU  T = 4 C = 4 N = color I = 4;
	SU  T = 5 C = 4 N = color I = 4;
	SU  T = 6 C = 4 N = color I = 4;
	SU  T = 7 C = 4 N = color I = 4;
	SU  T = 8 C = 4 N = color I = 4;
	SU  T = 9 C = 4 N = color I = 4;
	SU  T = 10 C = 4 N = color I = 4;
	SU  T = 11 C = 4 N = color I = 4;
	SU  T = 12 C = 4 N = color I = 4;
	SU  T = 13 C = 4 N = color I = 4;
	SU  T = 14 C = 4 N = color I = 4;
	SU  T = 15 C = 4 N = color I = 4;
	SU  T = 16 C = 4 N = color I = 4;
	SU  T = 17 C = 4 N = color I = 4;
	SU  T = 18 C = 4 N = color I = 4;
	SU  T = 19 C = 4 N = color I = 4;
	SU  T = 20 C = 4 N = color I = 4;
	SU  T = 21 C = 4 N = color I = 4;
	SU  T = 22 C = 4 N = color I = 4;
	SU  T = 23 C = 4 N = color I = 4;
	SU  T = 24 C = 4 N = color I = 4;
	SU  T = 25 C = 4 N = color I = 4;
	SU  T = 26 C = 4 N = color I = 4;
	SU  T = 27 C = 4 N = color I = 4;
	SU  T = 29 C = 4 N = color I = 4;
	SU  T = 30 C = 4 N = color I = 4;
	SU  T = 31 C = 4 N = color I = 4;
	SU  T = 32 C = 4 N = color I = 4;
	SU  T = 33 C = 4 N = color I = 4;
	SU  T = 34 C = 4 N = color I = 4;
	SU  T = 35 C = 4 N = color I = 4;
	SU  T = 36 C = 4 N = color I = 4;
	SU  T = 37 C = 4 N = color I = 4;
	SU  T = 38 C = 4 N = color I = 4;
	SU  T = 39 C = 4 N = color I = 4;
	SU  T = 40 C = 4 N = color I = 4;
	SU  T = 41 C = 4 N = color I = 4;
	SU  T = 42 C = 4 N = color I = 4;
	SU  T = 43 C = 4 N = color I = 4;
	SU  T = 44 C = 4 N = color I = 4;
	SU  T = 45 C = 4 N = color I = 4;
	SU  T = 46 C = 4 N = color I = 4;
	SU  T = 47 C = 4 N = color I = 4;
	SU  T = 48 C = 4 N = color I = 4;
	SU  T = 49 C = 4 N = color I = 4;
	SU  T = 50 C = 4 N = color I = 4;
	SU  T = 51 C = 4 N = color I = 4;
	SU  T = 52 C = 4 N = color I = 4;
	SU  T = 53 C = 4 N = color I = 4;
	SU  T = 54 C = 4 N = color I = 4;
	SU  T = 55 C = 4 N = color I = 4;
	SU  T = 56 C = 4 N = color I = 4;
	SU  T = 57 C = 4 N = color I = 4;
	SU  T = 58 C = 4 N = color I = 4;
	SU  T = 59 C = 4 N = color I = 4;
	SU  T = 60 C = 4 N = color I = 4;
	SU  T = 61 C = 4 N = color I = 4;
	SU  T = 62 C = 4 N = color I = 4;
	SU  T = 63 C = 4 N = color I = 4;
	SU  T = 64 C = 4 N = color I = 4;
	SU  T = 65 C = 4 N = color I = 4;
	SU  T = 66 C = 4 N = color I = 4;
	SU  T = 67 C = 4 N = color I = 4;
	SU  T = 68 C = 4 N = color I = 4;
	SU  T = 69 C = 4 N = color I = 4;
	SU  T = 70 C = 4 N = color I = 4;
	SU  T = 71 C = 4 N = color I = 4;
	SU  T = 72 C = 4 N = color I = 4;
	SU  T = 73 C = 4 N = color I = 4;
	SU  T = 74 C = 4 N = color I = 4;
	SU  T = 75 C = 4 N = color I = 4;
	SU  T = 76 C = 4 N = color I = 4;
	SU  T = 77 C = 4 N = color I = 4;
	SU  T = 78 C = 4 N = color I = 4;
	SU  T = 79 C = 4 N = color I = 4;
	SU  T = 80 C = 4 N = color I = 4;
	SU  T = 81 C = 4 N = color I = 4;
	SU  T = 83 C = 4 N = color I = 4;
	SU  T = 84 C = 4 N = color I = 4;
	SU  T = 85 C = 4 N = color I = 4;
	SU  T = 86 C = 4 N = color I = 4;
	SU  T = 87 C = 4 N = color I = 4;
	SU  T = 88 C = 4 N = color I = 4;
	SU  T = 89 C = 4 N = color I = 4;
	SU  T = 90 C = 4 N = color I = 4;
	SU  T = 91 C = 4 N = color I = 4;
	SU  T = 92 C = 4 N = color I = 4;
	SU  T = 93 C = 4 N = color I = 4;
	SU  T = 94 C = 4 N = color I = 4;
	SU  T = 95 C = 4 N = color I = 4;
	SU  T = 96 C = 4 N = color I = 4;
	SU  T = 97 C = 4 N = color I = 4;
	SU  T = 98 C = 4 N = color I = 4;
	SU  T = 99 C = 4 N = color I = 4;
	SU  T = 100 C = 4 N = color I = 4;
	SU  T = 101 C = 4 N = color I = 4;
	SU  T = 102 C = 4 N = color I = 4;
	SU  T = 103 C = 4 N = color I = 4;
	SU  T = 104 C = 4 N = color I = 4;
	SU  T = 105 C = 4 N = color I = 4;
	SU  T = 106 C = 4 N = color I = 4;
	SU  T = 107 C = 4 N = color I = 4;
	SU  T = 108 C = 4 N = color I = 4;
	SU  T = 109 C = 4 N = color I = 4;
	SU  T = 110 C = 4 N = color I = 4;
	SU  T = 111 C = 4 N = color I = 4;
	SU  T = 112 C = 4 N = color I = 4;
	SU  T = 113 C = 4 N = color I = 4;
	SU  T = 114 C = 4 N = color I = 4;
	SU  T = 115 C = 4 N = color I = 4;
	SU  T = 117 C = 4 N = color I = 4;
	SU  T = 118 C = 4 N = color I = 4;
	SU  T = 119 C = 4 N = color I = 4;
	SU  T = 120 C = 4 N = color I = 4;
	SU  T = 121 C = 4 N = color I = 4;
	SU  T = 122 C = 4 N = color I = 4;
	SU  T = 124 C = 4 N = color I = 4;
	SU  T = 125 C = 4 N = color I = 4;
	SU  T = 126 C = 4 N = color I = 4;
	SU  T = 127 C = 4 N = color I = 4;
	SU  T = 128 C = 4 N = color I = 4;
	SU  T = 129 C = 4 N = color I = 4;
	SU  T = 131 C = 4 N = color I = 4;
	SU  T = 132 C = 4 N = color I = 4;
	SU  T = 134 C = 4 N = color I = 4;
	SU  T = 135 C = 4 N = color I = 4;
	SU  T = 136 C = 4 N = color I = 4;
	SU  T = 137 C = 4 N = color I = 4;
	SU  T = 138 C = 4 N = color I = 4;
	SU  T = 139 C = 4 N = color I = 4;
	SU  T = 140 C = 4 N = color I = 4;
	SU  T = 141 C = 4 N = color I = 4;
	SU  T = 142 C = 4 N = color I = 4;
	SU  T = 143 C = 4 N = color I = 4;
	SU  T = 144 C = 4 N = color I = 4;
	SU  T = 145 C = 4 N = color I = 4;
	SU  T = 146 C = 4 N = color I = 4;
	SU  T = 147 C = 4 N = color I = 4;
	SU  T = 148 C = 4 N = color I = 4;
	SU  T = 149 C = 4 N = color I = 4;
	SU  T = 150 C = 4 N = color I = 4;
	SU  T = 151 C = 4 N = color I = 4;
	SU  T = 152 C = 4 N = color I = 4;
	SU  T = 153 C = 4 N = color I = 4;
	SU  T = 154 C = 4 N = color I = 4;
	SU  T = 155 C = 4 N = color I = 4;
	SU  T = 156 C = 4 N = color I = 4;
	SU  T = 157 C = 4 N = color I = 4;
	SU  T = 158 C = 4 N = color I = 4;
	SU  T = 159 C = 4 N = color I = 4;
	SU  T = 160 C = 4 N = color I = 4;
	SU  T = 161 C = 4 N = color I = 4;
	SU  T = 162 C = 4 N = color I = 4;
	SU  T = 163 C = 4 N = color I = 4;
	SU  T = 164 C = 4 N = color I = 4;
	SU  T = 165 C = 4 N = color I = 4;
	SU  T = 166 C = 4 N = color I = 4;
	SU  T = 167 C = 4 N = color I = 4;
	SU  T = 168 C = 4 N = color I = 4;
	SU  T = 169 C = 4 N = color I = 4;
	SU  T = 170 C = 4 N = color I = 4;
	SU  T = 171 C = 4 N = color I = 4;
	SU  T = 172 C = 4 N = color I = 4;
	SU  T = 173 C = 4 N = color I = 4;
	SU  T = 174 C = 4 N = color I = 4;
	SU  T = 175 C = 4 N = color I = 4;
	SU  T = 178 C = 4 N = color I = 4;
	SU  T = 179 C = 4 N = color I = 4;
	SU  T = 180 C = 4 N = color I = 4;
	SU  T = 181 C = 4 N = color I = 4;
	SU  T = 182 C = 4 N = color I = 4;
	SU  T = 183 C = 4 N = color I = 4;
	SU  T = 184 C = 4 N = color I = 4;
	SU  T = 185 C = 4 N = color I = 4;
	SU  T = 186 C = 4 N = color I = 4;
	SU  T = 187 C = 4 N = color I = 4;
	SU  T = 188 C = 4 N = color I = 4;
	SU  T = 189 C = 4 N = color I = 4;
	SU  T = 190 C = 4 N = color I = 4;
	SU  T = 191 C = 4 N = color I = 4;
	SU  T = 192 C = 4 N = color I = 4;
	SU  T = 193 C = 4 N = color I = 4;
	SU  T = 195 C = 4 N = color I = 4;
	SU  T = 196 C = 4 N = color I = 4;
	SU  T = 197 C = 4 N = color I = 4;
	SU  T = 198 C = 4 N = color I = 4;
	SU  T = 199 C = 4 N = color I = 4;
	SU  T = 200 C = 4 N = color I = 4;
	SU  T = 201 C = 4 N = color I = 4;
	SU  T = 202 C = 4 N = color I = 4;
	SU  T = 203 C = 4 N = color I = 4;
	SU  T = 204 C = 4 N = color I = 4;

	SU  C = 5 N = color I = 4;
	SU  T = 1 C = 5 N = color I = 4;
	SU  T = 2 C = 5 N = color I = 4;
	SU  T = 3 C = 5 N = color I = 4;
	SU  T = 4 C = 5 N = color I = 4;
	SU  T = 5 C = 5 N = color I = 4;
	SU  T = 6 C = 5 N = color I = 4;
	SU  T = 7 C = 5 N = color I = 4;
	SU  T = 8 C = 5 N = color I = 4;
	SU  T = 9 C = 5 N = color I = 4;
	SU  T = 10 C = 5 N = color I = 4;
	SU  T = 11 C = 5 N = color I = 4;
	SU  T = 12 C = 5 N = color I = 4;
	SU  T = 13 C = 5 N = color I = 4;
	SU  T = 14 C = 5 N = color I = 4;
	SU  T = 15 C = 5 N = color I = 4;
	SU  T = 16 C = 5 N = color I = 4;
	SU  T = 17 C = 5 N = color I = 4;
	SU  T = 18 C = 5 N = color I = 4;
	SU  T = 19 C = 5 N = color I = 4;
	SU  T = 20 C = 5 N = color I = 4;
	SU  T = 21 C = 5 N = color I = 4;
	SU  T = 22 C = 5 N = color I = 4;
	SU  T = 23 C = 5 N = color I = 4;
	SU  T = 24 C = 5 N = color I = 4;
	SU  T = 25 C = 5 N = color I = 4;
	SU  T = 26 C = 5 N = color I = 4;
	SU  T = 27 C = 5 N = color I = 4;
	SU  T = 29 C = 5 N = color I = 4;
	SU  T = 30 C = 5 N = color I = 4;
	SU  T = 31 C = 5 N = color I = 4;
	SU  T = 32 C = 5 N = color I = 4;
	SU  T = 33 C = 5 N = color I = 4;
	SU  T = 34 C = 5 N = color I = 4;
	SU  T = 35 C = 5 N = color I = 4;
	SU  T = 36 C = 5 N = color I = 4;
	SU  T = 37 C = 5 N = color I = 4;
	SU  T = 38 C = 5 N = color I = 4;
	SU  T = 39 C = 5 N = color I = 4;
	SU  T = 40 C = 5 N = color I = 4;
	SU  T = 41 C = 5 N = color I = 4;
	SU  T = 42 C = 5 N = color I = 4;
	SU  T = 43 C = 5 N = color I = 4;
	SU  T = 44 C = 5 N = color I = 4;
	SU  T = 45 C = 5 N = color I = 4;
	SU  T = 46 C = 5 N = color I = 4;
	SU  T = 47 C = 5 N = color I = 4;
	SU  T = 48 C = 5 N = color I = 4;
	SU  T = 49 C = 5 N = color I = 4;
	SU  T = 50 C = 5 N = color I = 4;
	SU  T = 51 C = 5 N = color I = 4;
	SU  T = 52 C = 5 N = color I = 4;
	SU  T = 53 C = 5 N = color I = 4;
	SU  T = 54 C = 5 N = color I = 4;
	SU  T = 55 C = 5 N = color I = 4;
	SU  T = 56 C = 5 N = color I = 4;
	SU  T = 57 C = 5 N = color I = 4;
	SU  T = 58 C = 5 N = color I = 4;
	SU  T = 59 C = 5 N = color I = 4;
	SU  T = 60 C = 5 N = color I = 4;
	SU  T = 61 C = 5 N = color I = 4;
	SU  T = 62 C = 5 N = color I = 4;
	SU  T = 63 C = 5 N = color I = 4;
	SU  T = 64 C = 5 N = color I = 4;
	SU  T = 65 C = 5 N = color I = 4;
	SU  T = 66 C = 5 N = color I = 4;
	SU  T = 67 C = 5 N = color I = 4;
	SU  T = 68 C = 5 N = color I = 4;
	SU  T = 69 C = 5 N = color I = 4;
	SU  T = 70 C = 5 N = color I = 4;
	SU  T = 71 C = 5 N = color I = 4;
	SU  T = 72 C = 5 N = color I = 4;
	SU  T = 73 C = 5 N = color I = 4;
	SU  T = 74 C = 5 N = color I = 4;
	SU  T = 75 C = 5 N = color I = 4;
	SU  T = 76 C = 5 N = color I = 4;
	SU  T = 77 C = 5 N = color I = 4;
	SU  T = 78 C = 5 N = color I = 4;
	SU  T = 79 C = 5 N = color I = 4;
	SU  T = 80 C = 5 N = color I = 4;
	SU  T = 81 C = 5 N = color I = 4;
	SU  T = 83 C = 5 N = color I = 4;
	SU  T = 84 C = 5 N = color I = 4;
	SU  T = 85 C = 5 N = color I = 4;
	SU  T = 86 C = 5 N = color I = 4;
	SU  T = 87 C = 5 N = color I = 4;
	SU  T = 88 C = 5 N = color I = 4;
	SU  T = 89 C = 5 N = color I = 4;
	SU  T = 90 C = 5 N = color I = 4;
	SU  T = 91 C = 5 N = color I = 4;
	SU  T = 92 C = 5 N = color I = 4;
	SU  T = 93 C = 5 N = color I = 4;
	SU  T = 94 C = 5 N = color I = 4;
	SU  T = 95 C = 5 N = color I = 4;
	SU  T = 96 C = 5 N = color I = 4;
	SU  T = 97 C = 5 N = color I = 4;
	SU  T = 98 C = 5 N = color I = 4;
	SU  T = 99 C = 5 N = color I = 4;
	SU  T = 100 C = 5 N = color I = 4;
	SU  T = 101 C = 5 N = color I = 4;
	SU  T = 102 C = 5 N = color I = 4;
	SU  T = 103 C = 5 N = color I = 4;
	SU  T = 104 C = 5 N = color I = 4;
	SU  T = 105 C = 5 N = color I = 4;
	SU  T = 106 C = 5 N = color I = 4;
	SU  T = 107 C = 5 N = color I = 4;
	SU  T = 108 C = 5 N = color I = 4;
	SU  T = 109 C = 5 N = color I = 4;
	SU  T = 110 C = 5 N = color I = 4;
	SU  T = 111 C = 5 N = color I = 4;
	SU  T = 112 C = 5 N = color I = 4;
	SU  T = 113 C = 5 N = color I = 4;
	SU  T = 114 C = 5 N = color I = 4;
	SU  T = 115 C = 5 N = color I = 4;
	SU  T = 117 C = 5 N = color I = 4;
	SU  T = 118 C = 5 N = color I = 4;
	SU  T = 119 C = 5 N = color I = 4;
	SU  T = 120 C = 5 N = color I = 4;
	SU  T = 121 C = 5 N = color I = 4;
	SU  T = 122 C = 5 N = color I = 4;
	SU  T = 124 C = 5 N = color I = 4;
	SU  T = 125 C = 5 N = color I = 4;
	SU  T = 126 C = 5 N = color I = 4;
	SU  T = 127 C = 5 N = color I = 4;
	SU  T = 128 C = 5 N = color I = 4;
	SU  T = 129 C = 5 N = color I = 4;
	SU  T = 131 C = 5 N = color I = 4;
	SU  T = 132 C = 5 N = color I = 4;
	SU  T = 134 C = 5 N = color I = 4;
	SU  T = 135 C = 5 N = color I = 4;
	SU  T = 136 C = 5 N = color I = 4;
	SU  T = 137 C = 5 N = color I = 4;
	SU  T = 138 C = 5 N = color I = 4;
	SU  T = 139 C = 5 N = color I = 4;
	SU  T = 140 C = 5 N = color I = 4;
	SU  T = 141 C = 5 N = color I = 4;
	SU  T = 142 C = 5 N = color I = 4;
	SU  T = 143 C = 5 N = color I = 4;
	SU  T = 144 C = 5 N = color I = 4;
	SU  T = 145 C = 5 N = color I = 4;
	SU  T = 146 C = 5 N = color I = 4;
	SU  T = 147 C = 5 N = color I = 4;
	SU  T = 148 C = 5 N = color I = 4;
	SU  T = 149 C = 5 N = color I = 4;
	SU  T = 150 C = 5 N = color I = 4;
	SU  T = 151 C = 5 N = color I = 4;
	SU  T = 152 C = 5 N = color I = 4;
	SU  T = 153 C = 5 N = color I = 4;
	SU  T = 154 C = 5 N = color I = 4;
	SU  T = 155 C = 5 N = color I = 4;
	SU  T = 156 C = 5 N = color I = 4;
	SU  T = 157 C = 5 N = color I = 4;
	SU  T = 158 C = 5 N = color I = 4;
	SU  T = 159 C = 5 N = color I = 4;
	SU  T = 160 C = 5 N = color I = 4;
	SU  T = 161 C = 5 N = color I = 4;
	SU  T = 162 C = 5 N = color I = 4;
	SU  T = 163 C = 5 N = color I = 4;
	SU  T = 164 C = 5 N = color I = 4;
	SU  T = 165 C = 5 N = color I = 4;
	SU  T = 166 C = 5 N = color I = 4;
	SU  T = 167 C = 5 N = color I = 4;
	SU  T = 168 C = 5 N = color I = 4;
	SU  T = 169 C = 5 N = color I = 4;
	SU  T = 170 C = 5 N = color I = 4;
	SU  T = 171 C = 5 N = color I = 4;
	SU  T = 172 C = 5 N = color I = 4;
	SU  T = 173 C = 5 N = color I = 4;
	SU  T = 174 C = 5 N = color I = 4;
	SU  T = 175 C = 5 N = color I = 4;
	SU  T = 178 C = 5 N = color I = 4;
	SU  T = 179 C = 5 N = color I = 4;
	SU  T = 180 C = 5 N = color I = 4;
	SU  T = 181 C = 5 N = color I = 4;
	SU  T = 182 C = 5 N = color I = 4;
	SU  T = 183 C = 5 N = color I = 4;
	SU  T = 184 C = 5 N = color I = 4;
	SU  T = 185 C = 5 N = color I = 4;
	SU  T = 186 C = 5 N = color I = 4;
	SU  T = 187 C = 5 N = color I = 4;
	SU  T = 188 C = 5 N = color I = 4;
	SU  T = 189 C = 5 N = color I = 4;
	SU  T = 190 C = 5 N = color I = 4;
	SU  T = 191 C = 5 N = color I = 4;
	SU  T = 192 C = 5 N = color I = 4;
	SU  T = 193 C = 5 N = color I = 4;
	SU  T = 195 C = 5 N = color I = 4;
	SU  T = 196 C = 5 N = color I = 4;
	SU  T = 197 C = 5 N = color I = 4;
	SU  T = 198 C = 5 N = color I = 4;
	SU  T = 199 C = 5 N = color I = 4;
	SU  T = 200 C = 5 N = color I = 4;
	SU  T = 201 C = 5 N = color I = 4;
	SU  T = 202 C = 5 N = color I = 4;
	SU  T = 203 C = 5 N = color I = 4;
	SU  T = 204 C = 5 N = color I = 4;

	SU  C = 6 N = color I = 4;
	SU  T = 1 C = 6 N = color I = 4;
	SU  T = 2 C = 6 N = color I = 4;
	SU  T = 3 C = 6 N = color I = 4;
	SU  T = 4 C = 6 N = color I = 4;
	SU  T = 5 C = 6 N = color I = 4;
	SU  T = 6 C = 6 N = color I = 4;
	SU  T = 7 C = 6 N = color I = 4;
	SU  T = 8 C = 6 N = color I = 4;
	SU  T = 9 C = 6 N = color I = 4;
	SU  T = 10 C = 6 N = color I = 4;
	SU  T = 11 C = 6 N = color I = 4;
	SU  T = 12 C = 6 N = color I = 4;
	SU  T = 13 C = 6 N = color I = 4;
	SU  T = 14 C = 6 N = color I = 4;
	SU  T = 15 C = 6 N = color I = 4;
	SU  T = 16 C = 6 N = color I = 4;
	SU  T = 17 C = 6 N = color I = 4;
	SU  T = 18 C = 6 N = color I = 4;
	SU  T = 19 C = 6 N = color I = 4;
	SU  T = 20 C = 6 N = color I = 4;
	SU  T = 21 C = 6 N = color I = 4;
	SU  T = 22 C = 6 N = color I = 4;
	SU  T = 23 C = 6 N = color I = 4;
	SU  T = 24 C = 6 N = color I = 4;
	SU  T = 25 C = 6 N = color I = 4;
	SU  T = 26 C = 6 N = color I = 4;
	SU  T = 27 C = 6 N = color I = 4;
	SU  T = 29 C = 6 N = color I = 4;
	SU  T = 30 C = 6 N = color I = 4;
	SU  T = 31 C = 6 N = color I = 4;
	SU  T = 32 C = 6 N = color I = 4;
	SU  T = 33 C = 6 N = color I = 4;
	SU  T = 34 C = 6 N = color I = 4;
	SU  T = 35 C = 6 N = color I = 4;
	SU  T = 36 C = 6 N = color I = 4;
	SU  T = 37 C = 6 N = color I = 4;
	SU  T = 38 C = 6 N = color I = 4;
	SU  T = 39 C = 6 N = color I = 4;
	SU  T = 40 C = 6 N = color I = 4;
	SU  T = 41 C = 6 N = color I = 4;
	SU  T = 42 C = 6 N = color I = 4;
	SU  T = 43 C = 6 N = color I = 4;
	SU  T = 44 C = 6 N = color I = 4;
	SU  T = 45 C = 6 N = color I = 4;
	SU  T = 46 C = 6 N = color I = 4;
	SU  T = 47 C = 6 N = color I = 4;
	SU  T = 48 C = 6 N = color I = 4;
	SU  T = 49 C = 6 N = color I = 4;
	SU  T = 50 C = 6 N = color I = 4;
	SU  T = 51 C = 6 N = color I = 4;
	SU  T = 52 C = 6 N = color I = 4;
	SU  T = 53 C = 6 N = color I = 4;
	SU  T = 54 C = 6 N = color I = 4;
	SU  T = 55 C = 6 N = color I = 4;
	SU  T = 56 C = 6 N = color I = 4;
	SU  T = 57 C = 6 N = color I = 4;
	SU  T = 58 C = 6 N = color I = 4;
	SU  T = 59 C = 6 N = color I = 4;
	SU  T = 60 C = 6 N = color I = 4;
	SU  T = 61 C = 6 N = color I = 4;
	SU  T = 62 C = 6 N = color I = 4;
	SU  T = 63 C = 6 N = color I = 4;
	SU  T = 64 C = 6 N = color I = 4;
	SU  T = 65 C = 6 N = color I = 4;
	SU  T = 66 C = 6 N = color I = 4;
	SU  T = 67 C = 6 N = color I = 4;
	SU  T = 68 C = 6 N = color I = 4;
	SU  T = 69 C = 6 N = color I = 4;
	SU  T = 70 C = 6 N = color I = 4;
	SU  T = 71 C = 6 N = color I = 4;
	SU  T = 72 C = 6 N = color I = 4;
	SU  T = 73 C = 6 N = color I = 4;
	SU  T = 74 C = 6 N = color I = 4;
	SU  T = 75 C = 6 N = color I = 4;
	SU  T = 76 C = 6 N = color I = 4;
	SU  T = 77 C = 6 N = color I = 4;
	SU  T = 78 C = 6 N = color I = 4;
	SU  T = 79 C = 6 N = color I = 4;
	SU  T = 80 C = 6 N = color I = 4;
	SU  T = 81 C = 6 N = color I = 4;
	SU  T = 83 C = 6 N = color I = 4;
	SU  T = 84 C = 6 N = color I = 4;
	SU  T = 85 C = 6 N = color I = 4;
	SU  T = 86 C = 6 N = color I = 4;
	SU  T = 87 C = 6 N = color I = 4;
	SU  T = 88 C = 6 N = color I = 4;
	SU  T = 89 C = 6 N = color I = 4;
	SU  T = 90 C = 6 N = color I = 4;
	SU  T = 91 C = 6 N = color I = 4;
	SU  T = 92 C = 6 N = color I = 4;
	SU  T = 93 C = 6 N = color I = 4;
	SU  T = 94 C = 6 N = color I = 4;
	SU  T = 95 C = 6 N = color I = 4;
	SU  T = 96 C = 6 N = color I = 4;
	SU  T = 97 C = 6 N = color I = 4;
	SU  T = 98 C = 6 N = color I = 4;
	SU  T = 99 C = 6 N = color I = 4;
	SU  T = 100 C = 6 N = color I = 4;
	SU  T = 101 C = 6 N = color I = 4;
	SU  T = 102 C = 6 N = color I = 4;
	SU  T = 103 C = 6 N = color I = 4;
	SU  T = 104 C = 6 N = color I = 4;
	SU  T = 105 C = 6 N = color I = 4;
	TEXT   TAXON = 106 CHARACTER = 6 TEXT = 'Although not easy to separate, the naof indicates this';
	SU  T = 106 C = 6 N = color I = 4;
	SU  T = 107 C = 6 N = color I = 4;
	SU  T = 108 C = 6 N = color I = 4;
	SU  T = 109 C = 6 N = color I = 4;
	SU  T = 110 C = 6 N = color I = 4;
	SU  T = 111 C = 6 N = color I = 4;
	SU  T = 112 C = 6 N = color I = 4;
	SU  T = 113 C = 6 N = color I = 4;
	SU  T = 114 C = 6 N = color I = 4;
	SU  T = 115 C = 6 N = color I = 4;
	SU  T = 117 C = 6 N = color I = 4;
	SU  T = 118 C = 6 N = color I = 4;
	SU  T = 119 C = 6 N = color I = 4;
	SU  T = 120 C = 6 N = color I = 4;
	SU  T = 121 C = 6 N = color I = 4;
	SU  T = 122 C = 6 N = color I = 4;
	SU  T = 124 C = 6 N = color I = 4;
	SU  T = 125 C = 6 N = color I = 4;
	SU  T = 126 C = 6 N = color I = 4;
	SU  T = 127 C = 6 N = color I = 4;
	SU  T = 128 C = 6 N = color I = 4;
	SU  T = 129 C = 6 N = color I = 4;
	SU  T = 131 C = 6 N = color I = 4;
	SU  T = 132 C = 6 N = color I = 4;
	SU  T = 134 C = 6 N = color I = 4;
	SU  T = 135 C = 6 N = color I = 4;
	SU  T = 136 C = 6 N = color I = 4;
	SU  T = 137 C = 6 N = color I = 4;
	SU  T = 138 C = 6 N = color I = 4;
	SU  T = 139 C = 6 N = color I = 4;
	SU  T = 140 C = 6 N = color I = 4;
	SU  T = 141 C = 6 N = color I = 4;
	SU  T = 142 C = 6 N = color I = 4;
	SU  T = 143 C = 6 N = color I = 4;
	SU  T = 144 C = 6 N = color I = 4;
	SU  T = 145 C = 6 N = color I = 4;
	SU  T = 146 C = 6 N = color I = 4;
	SU  T = 147 C = 6 N = color I = 4;
	SU  T = 148 C = 6 N = color I = 4;
	SU  T = 149 C = 6 N = color I = 4;
	SU  T = 150 C = 6 N = color I = 4;
	SU  T = 151 C = 6 N = color I = 4;
	SU  T = 152 C = 6 N = color I = 4;
	SU  T = 153 C = 6 N = color I = 4;
	SU  T = 154 C = 6 N = color I = 4;
	SU  T = 155 C = 6 N = color I = 4;
	SU  T = 156 C = 6 N = color I = 4;
	SU  T = 157 C = 6 N = color I = 4;
	SU  T = 158 C = 6 N = color I = 4;
	SU  T = 159 C = 6 N = color I = 4;
	SU  T = 160 C = 6 N = color I = 4;
	SU  T = 161 C = 6 N = color I = 4;
	SU  T = 162 C = 6 N = color I = 4;
	SU  T = 163 C = 6 N = color I = 4;
	SU  T = 164 C = 6 N = color I = 4;
	SU  T = 165 C = 6 N = color I = 4;
	SU  T = 166 C = 6 N = color I = 4;
	SU  T = 167 C = 6 N = color I = 4;
	SU  T = 168 C = 6 N = color I = 4;
	SU  T = 169 C = 6 N = color I = 4;
	SU  T = 170 C = 6 N = color I = 4;
	SU  T = 171 C = 6 N = color I = 4;
	SU  T = 172 C = 6 N = color I = 4;
	SU  T = 173 C = 6 N = color I = 4;
	SU  T = 174 C = 6 N = color I = 4;
	SU  T = 175 C = 6 N = color I = 4;
	SU  T = 178 C = 6 N = color I = 4;
	SU  T = 179 C = 6 N = color I = 4;
	SU  T = 180 C = 6 N = color I = 4;
	SU  T = 181 C = 6 N = color I = 4;
	SU  T = 182 C = 6 N = color I = 4;
	SU  T = 183 C = 6 N = color I = 4;
	SU  T = 184 C = 6 N = color I = 4;
	SU  T = 185 C = 6 N = color I = 4;
	SU  T = 186 C = 6 N = color I = 4;
	SU  T = 187 C = 6 N = color I = 4;
	SU  T = 188 C = 6 N = color I = 4;
	SU  T = 189 C = 6 N = color I = 4;
	SU  T = 190 C = 6 N = color I = 4;
	SU  T = 191 C = 6 N = color I = 4;
	SU  T = 192 C = 6 N = color I = 4;
	SU  T = 193 C = 6 N = color I = 4;
	SU  T = 195 C = 6 N = color I = 4;
	SU  T = 196 C = 6 N = color I = 4;
	SU  T = 197 C = 6 N = color I = 4;
	SU  T = 198 C = 6 N = color I = 4;
	SU  T = 199 C = 6 N = color I = 4;
	SU  T = 200 C = 6 N = color I = 4;
	SU  T = 201 C = 6 N = color I = 4;
	SU  T = 202 C = 6 N = color I = 4;
	SU  T = 203 C = 6 N = color I = 4;
	SU  T = 204 C = 6 N = color I = 4;

	SU  C = 7 N = color I = 4;
	SU  T = 1 C = 7 N = color I = 4;
	SU  T = 2 C = 7 N = color I = 4;
	SU  T = 3 C = 7 N = color I = 4;
	SU  T = 4 C = 7 N = color I = 4;
	SU  T = 5 C = 7 N = color I = 4;
	SU  T = 6 C = 7 N = color I = 4;
	SU  T = 7 C = 7 N = color I = 4;
	SU  T = 8 C = 7 N = color I = 4;
	SU  T = 9 C = 7 N = color I = 4;
	SU  T = 10 C = 7 N = color I = 4;
	SU  T = 11 C = 7 N = color I = 4;
	SU  T = 12 C = 7 N = color I = 4;
	SU  T = 13 C = 7 N = color I = 4;
	SU  T = 14 C = 7 N = color I = 4;
	SU  T = 15 C = 7 N = color I = 4;
	TEXT   TAXON = 16 CHARACTER = 7 TEXT = 1;
	SU  T = 16 C = 7 N = color I = 4;
	SU  T = 17 C = 7 N = color I = 4;
	SU  T = 18 C = 7 N = color I = 4;
	SU  T = 19 C = 7 N = color I = 4;
	SU  T = 20 C = 7 N = color I = 4;
	SU  T = 21 C = 7 N = color I = 4;
	SU  T = 22 C = 7 N = color I = 4;
	SU  T = 23 C = 7 N = color I = 4;
	SU  T = 24 C = 7 N = color I = 4;
	SU  T = 25 C = 7 N = color I = 4;
	SU  T = 26 C = 7 N = color I = 4;
	SU  T = 27 C = 7 N = color I = 4;
	SU  T = 29 C = 7 N = color I = 4;
	SU  T = 30 C = 7 N = color I = 4;
	SU  T = 31 C = 7 N = color I = 4;
	SU  T = 32 C = 7 N = color I = 4;
	SU  T = 33 C = 7 N = color I = 4;
	SU  T = 34 C = 7 N = color I = 4;
	SU  T = 35 C = 7 N = color I = 4;
	SU  T = 36 C = 7 N = color I = 4;
	SU  T = 37 C = 7 N = color I = 4;
	SU  T = 38 C = 7 N = color I = 4;
	SU  T = 39 C = 7 N = color I = 4;
	SU  T = 40 C = 7 N = color I = 4;
	SU  T = 41 C = 7 N = color I = 4;
	SU  T = 42 C = 7 N = color I = 4;
	SU  T = 43 C = 7 N = color I = 4;
	SU  T = 44 C = 7 N = color I = 4;
	SU  T = 45 C = 7 N = color I = 4;
	SU  T = 46 C = 7 N = color I = 4;
	SU  T = 47 C = 7 N = color I = 4;
	SU  T = 48 C = 7 N = color I = 4;
	SU  T = 49 C = 7 N = color I = 4;
	SU  T = 50 C = 7 N = color I = 4;
	SU  T = 51 C = 7 N = color I = 4;
	SU  T = 52 C = 7 N = color I = 4;
	SU  T = 53 C = 7 N = color I = 4;
	SU  T = 54 C = 7 N = color I = 4;
	SU  T = 55 C = 7 N = color I = 4;
	SU  T = 56 C = 7 N = color I = 4;
	SU  T = 57 C = 7 N = color I = 4;
	SU  T = 58 C = 7 N = color I = 4;
	SU  T = 59 C = 7 N = color I = 4;
	SU  T = 60 C = 7 N = color I = 4;
	SU  T = 61 C = 7 N = color I = 4;
	SU  T = 62 C = 7 N = color I = 4;
	SU  T = 63 C = 7 N = color I = 4;
	SU  T = 64 C = 7 N = color I = 4;
	SU  T = 65 C = 7 N = color I = 4;
	SU  T = 66 C = 7 N = color I = 4;
	SU  T = 67 C = 7 N = color I = 4;
	SU  T = 68 C = 7 N = color I = 4;
	SU  T = 69 C = 7 N = color I = 4;
	SU  T = 70 C = 7 N = color I = 4;
	SU  T = 71 C = 7 N = color I = 4;
	SU  T = 72 C = 7 N = color I = 4;
	SU  T = 73 C = 7 N = color I = 4;
	SU  T = 74 C = 7 N = color I = 4;
	SU  T = 75 C = 7 N = color I = 4;
	SU  T = 76 C = 7 N = color I = 4;
	SU  T = 77 C = 7 N = color I = 4;
	SU  T = 78 C = 7 N = color I = 4;
	SU  T = 79 C = 7 N = color I = 4;
	SU  T = 80 C = 7 N = color I = 4;
	SU  T = 81 C = 7 N = color I = 4;
	SU  T = 83 C = 7 N = color I = 4;
	SU  T = 84 C = 7 N = color I = 4;
	SU  T = 85 C = 7 N = color I = 4;
	SU  T = 86 C = 7 N = color I = 4;
	SU  T = 87 C = 7 N = color I = 4;
	SU  T = 88 C = 7 N = color I = 4;
	SU  T = 89 C = 7 N = color I = 4;
	SU  T = 90 C = 7 N = color I = 4;
	SU  T = 91 C = 7 N = color I = 4;
	SU  T = 92 C = 7 N = color I = 4;
	SU  T = 93 C = 7 N = color I = 4;
	SU  T = 94 C = 7 N = color I = 4;
	SU  T = 95 C = 7 N = color I = 4;
	SU  T = 96 C = 7 N = color I = 4;
	SU  T = 97 C = 7 N = color I = 4;
	SU  T = 98 C = 7 N = color I = 4;
	SU  T = 99 C = 7 N = color I = 4;
	SU  T = 100 C = 7 N = color I = 4;
	SU  T = 101 C = 7 N = color I = 4;
	SU  T = 102 C = 7 N = color I = 4;
	SU  T = 103 C = 7 N = color I = 4;
	SU  T = 104 C = 7 N = color I = 4;
	SU  T = 105 C = 7 N = color I = 4;
	SU  T = 106 C = 7 N = color I = 4;
	SU  T = 107 C = 7 N = color I = 4;
	SU  T = 108 C = 7 N = color I = 4;
	SU  T = 109 C = 7 N = color I = 4;
	SU  T = 110 C = 7 N = color I = 4;
	SU  T = 111 C = 7 N = color I = 4;
	SU  T = 112 C = 7 N = color I = 4;
	SU  T = 113 C = 7 N = color I = 4;
	SU  T = 114 C = 7 N = color I = 4;
	SU  T = 115 C = 7 N = color I = 4;
	SU  T = 117 C = 7 N = color I = 4;
	SU  T = 118 C = 7 N = color I = 4;
	SU  T = 119 C = 7 N = color I = 4;
	SU  T = 120 C = 7 N = color I = 4;
	SU  T = 121 C = 7 N = color I = 4;
	SU  T = 122 C = 7 N = color I = 4;
	SU  T = 124 C = 7 N = color I = 4;
	SU  T = 125 C = 7 N = color I = 4;
	SU  T = 126 C = 7 N = color I = 4;
	SU  T = 127 C = 7 N = color I = 4;
	SU  T = 128 C = 7 N = color I = 4;
	SU  T = 129 C = 7 N = color I = 4;
	SU  T = 131 C = 7 N = color I = 4;
	SU  T = 132 C = 7 N = color I = 4;
	SU  T = 134 C = 7 N = color I = 4;
	SU  T = 135 C = 7 N = color I = 4;
	SU  T = 136 C = 7 N = color I = 4;
	SU  T = 137 C = 7 N = color I = 4;
	SU  T = 138 C = 7 N = color I = 4;
	SU  T = 139 C = 7 N = color I = 4;
	SU  T = 140 C = 7 N = color I = 4;
	SU  T = 141 C = 7 N = color I = 4;
	SU  T = 142 C = 7 N = color I = 4;
	SU  T = 143 C = 7 N = color I = 4;
	SU  T = 144 C = 7 N = color I = 4;
	SU  T = 145 C = 7 N = color I = 4;
	SU  T = 146 C = 7 N = color I = 4;
	SU  T = 147 C = 7 N = color I = 4;
	SU  T = 148 C = 7 N = color I = 4;
	SU  T = 149 C = 7 N = color I = 4;
	SU  T = 150 C = 7 N = color I = 4;
	SU  T = 151 C = 7 N = color I = 4;
	SU  T = 152 C = 7 N = color I = 4;
	SU  T = 153 C = 7 N = color I = 4;
	SU  T = 154 C = 7 N = color I = 4;
	SU  T = 155 C = 7 N = color I = 4;
	SU  T = 156 C = 7 N = color I = 4;
	SU  T = 157 C = 7 N = color I = 4;
	SU  T = 158 C = 7 N = color I = 4;
	SU  T = 159 C = 7 N = color I = 4;
	SU  T = 160 C = 7 N = color I = 4;
	SU  T = 161 C = 7 N = color I = 4;
	SU  T = 162 C = 7 N = color I = 4;
	SU  T = 163 C = 7 N = color I = 4;
	SU  T = 164 C = 7 N = color I = 4;
	SU  T = 165 C = 7 N = color I = 4;
	SU  T = 166 C = 7 N = color I = 4;
	SU  T = 167 C = 7 N = color I = 4;
	SU  T = 168 C = 7 N = color I = 4;
	SU  T = 169 C = 7 N = color I = 4;
	SU  T = 170 C = 7 N = color I = 4;
	SU  T = 171 C = 7 N = color I = 4;
	SU  T = 172 C = 7 N = color I = 4;
	SU  T = 173 C = 7 N = color I = 4;
	SU  T = 174 C = 7 N = color I = 4;
	SU  T = 175 C = 7 N = color I = 4;
	SU  T = 178 C = 7 N = color I = 4;
	SU  T = 179 C = 7 N = color I = 4;
	SU  T = 180 C = 7 N = color I = 4;
	SU  T = 181 C = 7 N = color I = 4;
	SU  T = 182 C = 7 N = color I = 4;
	SU  T = 183 C = 7 N = color I = 4;
	SU  T = 184 C = 7 N = color I = 4;
	SU  T = 185 C = 7 N = color I = 4;
	SU  T = 186 C = 7 N = color I = 4;
	SU  T = 187 C = 7 N = color I = 4;
	SU  T = 188 C = 7 N = color I = 4;
	SU  T = 189 C = 7 N = color I = 4;
	SU  T = 190 C = 7 N = color I = 4;
	SU  T = 191 C = 7 N = color I = 4;
	SU  T = 192 C = 7 N = color I = 4;
	SU  T = 193 C = 7 N = color I = 4;
	SU  T = 195 C = 7 N = color I = 4;
	SU  T = 196 C = 7 N = color I = 4;
	SU  T = 197 C = 7 N = color I = 4;
	SU  T = 198 C = 7 N = color I = 4;
	SU  T = 199 C = 7 N = color I = 4;
	SU  T = 200 C = 7 N = color I = 4;
	SU  T = 201 C = 7 N = color I = 4;
	SU  T = 202 C = 7 N = color I = 4;
	SU  T = 203 C = 7 N = color I = 4;
	SU  T = 204 C = 7 N = color I = 4;

	SU  C = 8 N = color I = 4;
	SU  T = 1 C = 8 N = color I = 4;
	SU  T = 2 C = 8 N = color I = 4;
	SU  T = 3 C = 8 N = color I = 4;
	SU  T = 4 C = 8 N = color I = 4;
	SU  T = 5 C = 8 N = color I = 4;
	SU  T = 6 C = 8 N = color I = 4;
	SU  T = 7 C = 8 N = color I = 4;
	SU  T = 8 C = 8 N = color I = 4;
	SU  T = 9 C = 8 N = color I = 4;
	SU  T = 10 C = 8 N = color I = 4;
	SU  T = 11 C = 8 N = color I = 4;
	SU  T = 12 C = 8 N = color I = 4;
	SU  T = 13 C = 8 N = color I = 4;
	SU  T = 14 C = 8 N = color I = 4;
	SU  T = 15 C = 8 N = color I = 4;
	SU  T = 16 C = 8 N = color I = 4;
	SU  T = 17 C = 8 N = color I = 4;
	SU  T = 18 C = 8 N = color I = 4;
	SU  T = 19 C = 8 N = color I = 4;
	SU  T = 20 C = 8 N = color I = 4;
	SU  T = 21 C = 8 N = color I = 4;
	SU  T = 22 C = 8 N = color I = 4;
	SU  T = 23 C = 8 N = color I = 4;
	SU  T = 24 C = 8 N = color I = 4;
	SU  T = 25 C = 8 N = color I = 4;
	SU  T = 26 C = 8 N = color I = 4;
	SU  T = 27 C = 8 N = color I = 4;
	SU  T = 29 C = 8 N = color I = 4;
	SU  T = 30 C = 8 N = color I = 4;
	SU  T = 31 C = 8 N = color I = 4;
	SU  T = 32 C = 8 N = color I = 4;
	SU  T = 33 C = 8 N = color I = 4;
	SU  T = 34 C = 8 N = color I = 4;
	SU  T = 35 C = 8 N = color I = 4;
	SU  T = 36 C = 8 N = color I = 4;
	SU  T = 37 C = 8 N = color I = 4;
	SU  T = 38 C = 8 N = color I = 4;
	SU  T = 39 C = 8 N = color I = 4;
	SU  T = 40 C = 8 N = color I = 4;
	SU  T = 41 C = 8 N = color I = 4;
	SU  T = 42 C = 8 N = color I = 4;
	SU  T = 43 C = 8 N = color I = 4;
	SU  T = 44 C = 8 N = color I = 4;
	SU  T = 45 C = 8 N = color I = 4;
	SU  T = 46 C = 8 N = color I = 4;
	SU  T = 47 C = 8 N = color I = 4;
	SU  T = 48 C = 8 N = color I = 4;
	SU  T = 49 C = 8 N = color I = 4;
	SU  T = 50 C = 8 N = color I = 4;
	SU  T = 51 C = 8 N = color I = 4;
	SU  T = 52 C = 8 N = color I = 4;
	SU  T = 53 C = 8 N = color I = 4;
	SU  T = 54 C = 8 N = color I = 4;
	SU  T = 55 C = 8 N = color I = 4;
	SU  T = 56 C = 8 N = color I = 4;
	SU  T = 57 C = 8 N = color I = 4;
	SU  T = 58 C = 8 N = color I = 4;
	SU  T = 59 C = 8 N = color I = 4;
	SU  T = 60 C = 8 N = color I = 4;
	SU  T = 61 C = 8 N = color I = 4;
	SU  T = 62 C = 8 N = color I = 4;
	SU  T = 63 C = 8 N = color I = 4;
	SU  T = 64 C = 8 N = color I = 4;
	SU  T = 65 C = 8 N = color I = 4;
	SU  T = 66 C = 8 N = color I = 4;
	SU  T = 67 C = 8 N = color I = 4;
	SU  T = 68 C = 8 N = color I = 4;
	SU  T = 69 C = 8 N = color I = 4;
	SU  T = 70 C = 8 N = color I = 4;
	SU  T = 71 C = 8 N = color I = 4;
	SU  T = 72 C = 8 N = color I = 4;
	SU  T = 73 C = 8 N = color I = 4;
	SU  T = 74 C = 8 N = color I = 4;
	SU  T = 75 C = 8 N = color I = 4;
	SU  T = 76 C = 8 N = color I = 4;
	SU  T = 77 C = 8 N = color I = 4;
	SU  T = 78 C = 8 N = color I = 4;
	SU  T = 79 C = 8 N = color I = 4;
	SU  T = 80 C = 8 N = color I = 4;
	SU  T = 81 C = 8 N = color I = 4;
	SU  T = 83 C = 8 N = color I = 4;
	SU  T = 84 C = 8 N = color I = 4;
	SU  T = 85 C = 8 N = color I = 4;
	SU  T = 86 C = 8 N = color I = 4;
	SU  T = 87 C = 8 N = color I = 4;
	SU  T = 88 C = 8 N = color I = 4;
	SU  T = 89 C = 8 N = color I = 4;
	SU  T = 90 C = 8 N = color I = 4;
	SU  T = 91 C = 8 N = color I = 4;
	SU  T = 92 C = 8 N = color I = 4;
	SU  T = 93 C = 8 N = color I = 4;
	SU  T = 94 C = 8 N = color I = 4;
	SU  T = 95 C = 8 N = color I = 4;
	SU  T = 96 C = 8 N = color I = 4;
	SU  T = 97 C = 8 N = color I = 4;
	SU  T = 98 C = 8 N = color I = 4;
	SU  T = 99 C = 8 N = color I = 4;
	SU  T = 100 C = 8 N = color I = 4;
	SU  T = 101 C = 8 N = color I = 4;
	SU  T = 102 C = 8 N = color I = 4;
	SU  T = 103 C = 8 N = color I = 4;
	SU  T = 104 C = 8 N = color I = 4;
	SU  T = 105 C = 8 N = color I = 4;
	SU  T = 106 C = 8 N = color I = 4;
	SU  T = 107 C = 8 N = color I = 4;
	SU  T = 108 C = 8 N = color I = 4;
	SU  T = 109 C = 8 N = color I = 4;
	SU  T = 110 C = 8 N = color I = 4;
	SU  T = 111 C = 8 N = color I = 4;
	SU  T = 112 C = 8 N = color I = 4;
	SU  T = 113 C = 8 N = color I = 4;
	SU  T = 114 C = 8 N = color I = 4;
	SU  T = 115 C = 8 N = color I = 4;
	SU  T = 117 C = 8 N = color I = 4;
	SU  T = 118 C = 8 N = color I = 4;
	SU  T = 119 C = 8 N = color I = 4;
	SU  T = 120 C = 8 N = color I = 4;
	SU  T = 121 C = 8 N = color I = 4;
	SU  T = 122 C = 8 N = color I = 4;
	SU  T = 124 C = 8 N = color I = 4;
	SU  T = 125 C = 8 N = color I = 4;
	SU  T = 126 C = 8 N = color I = 4;
	SU  T = 127 C = 8 N = color I = 4;
	SU  T = 128 C = 8 N = color I = 4;
	SU  T = 129 C = 8 N = color I = 4;
	SU  T = 131 C = 8 N = color I = 4;
	SU  T = 132 C = 8 N = color I = 4;
	SU  T = 134 C = 8 N = color I = 4;
	SU  T = 135 C = 8 N = color I = 4;
	SU  T = 136 C = 8 N = color I = 4;
	SU  T = 137 C = 8 N = color I = 4;
	SU  T = 138 C = 8 N = color I = 4;
	SU  T = 139 C = 8 N = color I = 4;
	SU  T = 140 C = 8 N = color I = 4;
	SU  T = 141 C = 8 N = color I = 4;
	SU  T = 142 C = 8 N = color I = 4;
	SU  T = 143 C = 8 N = color I = 4;
	SU  T = 144 C = 8 N = color I = 4;
	SU  T = 145 C = 8 N = color I = 4;
	SU  T = 146 C = 8 N = color I = 4;
	SU  T = 147 C = 8 N = color I = 4;
	SU  T = 148 C = 8 N = color I = 4;
	SU  T = 149 C = 8 N = color I = 4;
	SU  T = 150 C = 8 N = color I = 4;
	SU  T = 151 C = 8 N = color I = 4;
	SU  T = 152 C = 8 N = color I = 4;
	SU  T = 153 C = 8 N = color I = 4;
	SU  T = 154 C = 8 N = color I = 4;
	SU  T = 155 C = 8 N = color I = 4;
	SU  T = 156 C = 8 N = color I = 4;
	SU  T = 157 C = 8 N = color I = 4;
	SU  T = 158 C = 8 N = color I = 4;
	SU  T = 159 C = 8 N = color I = 4;
	SU  T = 160 C = 8 N = color I = 4;
	SU  T = 161 C = 8 N = color I = 4;
	SU  T = 162 C = 8 N = color I = 4;
	SU  T = 163 C = 8 N = color I = 4;
	SU  T = 164 C = 8 N = color I = 4;
	SU  T = 165 C = 8 N = color I = 4;
	SU  T = 166 C = 8 N = color I = 4;
	SU  T = 167 C = 8 N = color I = 4;
	SU  T = 168 C = 8 N = color I = 4;
	SU  T = 169 C = 8 N = color I = 4;
	SU  T = 170 C = 8 N = color I = 4;
	SU  T = 171 C = 8 N = color I = 4;
	SU  T = 172 C = 8 N = color I = 4;
	SU  T = 173 C = 8 N = color I = 4;
	SU  T = 174 C = 8 N = color I = 4;
	SU  T = 175 C = 8 N = color I = 4;
	SU  T = 178 C = 8 N = color I = 4;
	SU  T = 179 C = 8 N = color I = 4;
	SU  T = 180 C = 8 N = color I = 4;
	SU  T = 181 C = 8 N = color I = 4;
	SU  T = 182 C = 8 N = color I = 4;
	SU  T = 183 C = 8 N = color I = 4;
	SU  T = 184 C = 8 N = color I = 4;
	SU  T = 185 C = 8 N = color I = 4;
	SU  T = 186 C = 8 N = color I = 4;
	SU  T = 187 C = 8 N = color I = 4;
	SU  T = 188 C = 8 N = color I = 4;
	SU  T = 189 C = 8 N = color I = 4;
	SU  T = 190 C = 8 N = color I = 4;
	SU  T = 191 C = 8 N = color I = 4;
	SU  T = 192 C = 8 N = color I = 4;
	SU  T = 193 C = 8 N = color I = 4;
	SU  T = 195 C = 8 N = color I = 4;
	SU  T = 196 C = 8 N = color I = 4;
	SU  T = 197 C = 8 N = color I = 4;
	SU  T = 198 C = 8 N = color I = 4;
	SU  T = 199 C = 8 N = color I = 4;
	SU  T = 200 C = 8 N = color I = 4;
	SU  T = 201 C = 8 N = color I = 4;
	SU  T = 202 C = 8 N = color I = 4;
	SU  T = 203 C = 8 N = color I = 4;
	SU  T = 204 C = 8 N = color I = 4;

	SU  C = 9 N = color I = 4;
	SU  T = 1 C = 9 N = color I = 4;
	SU  T = 2 C = 9 N = color I = 4;
	SU  T = 3 C = 9 N = color I = 4;
	SU  T = 4 C = 9 N = color I = 4;
	SU  T = 5 C = 9 N = color I = 4;
	SU  T = 6 C = 9 N = color I = 4;
	SU  T = 7 C = 9 N = color I = 4;
	SU  T = 8 C = 9 N = color I = 4;
	SU  T = 9 C = 9 N = color I = 4;
	SU  T = 10 C = 9 N = color I = 4;
	SU  T = 11 C = 9 N = color I = 4;
	SU  T = 12 C = 9 N = color I = 4;
	SU  T = 13 C = 9 N = color I = 4;
	SU  T = 14 C = 9 N = color I = 4;
	SU  T = 15 C = 9 N = color I = 4;
	SU  T = 16 C = 9 N = color I = 4;
	SU  T = 17 C = 9 N = color I = 4;
	SU  T = 18 C = 9 N = color I = 4;
	SU  T = 19 C = 9 N = color I = 4;
	SU  T = 20 C = 9 N = color I = 4;
	SU  T = 21 C = 9 N = color I = 4;
	SU  T = 22 C = 9 N = color I = 4;
	SU  T = 23 C = 9 N = color I = 4;
	SU  T = 24 C = 9 N = color I = 4;
	SU  T = 25 C = 9 N = color I = 4;
	SU  T = 26 C = 9 N = color I = 4;
	SU  T = 27 C = 9 N = color I = 4;
	SU  T = 29 C = 9 N = color I = 4;
	SU  T = 30 C = 9 N = color I = 4;
	SU  T = 31 C = 9 N = color I = 4;
	SU  T = 32 C = 9 N = color I = 4;
	SU  T = 33 C = 9 N = color I = 4;
	SU  T = 34 C = 9 N = color I = 4;
	SU  T = 35 C = 9 N = color I = 4;
	SU  T = 36 C = 9 N = color I = 4;
	SU  T = 37 C = 9 N = color I = 4;
	SU  T = 38 C = 9 N = color I = 4;
	SU  T = 39 C = 9 N = color I = 4;
	SU  T = 40 C = 9 N = color I = 4;
	SU  T = 41 C = 9 N = color I = 4;
	SU  T = 42 C = 9 N = color I = 4;
	SU  T = 43 C = 9 N = color I = 4;
	SU  T = 44 C = 9 N = color I = 4;
	SU  T = 45 C = 9 N = color I = 4;
	SU  T = 46 C = 9 N = color I = 4;
	SU  T = 47 C = 9 N = color I = 4;
	SU  T = 48 C = 9 N = color I = 4;
	SU  T = 49 C = 9 N = color I = 4;
	SU  T = 50 C = 9 N = color I = 4;
	SU  T = 51 C = 9 N = color I = 4;
	SU  T = 52 C = 9 N = color I = 4;
	SU  T = 53 C = 9 N = color I = 4;
	SU  T = 54 C = 9 N = color I = 4;
	SU  T = 55 C = 9 N = color I = 4;
	SU  T = 56 C = 9 N = color I = 4;
	SU  T = 57 C = 9 N = color I = 4;
	SU  T = 58 C = 9 N = color I = 4;
	SU  T = 59 C = 9 N = color I = 4;
	SU  T = 60 C = 9 N = color I = 4;
	SU  T = 61 C = 9 N = color I = 4;
	SU  T = 62 C = 9 N = color I = 4;
	SU  T = 63 C = 9 N = color I = 4;
	SU  T = 64 C = 9 N = color I = 4;
	SU  T = 65 C = 9 N = color I = 4;
	SU  T = 66 C = 9 N = color I = 4;
	SU  T = 67 C = 9 N = color I = 4;
	SU  T = 68 C = 9 N = color I = 4;
	SU  T = 69 C = 9 N = color I = 4;
	SU  T = 70 C = 9 N = color I = 4;
	SU  T = 71 C = 9 N = color I = 4;
	SU  T = 72 C = 9 N = color I = 4;
	SU  T = 73 C = 9 N = color I = 4;
	SU  T = 74 C = 9 N = color I = 4;
	SU  T = 75 C = 9 N = color I = 4;
	SU  T = 76 C = 9 N = color I = 4;
	SU  T = 77 C = 9 N = color I = 4;
	SU  T = 78 C = 9 N = color I = 4;
	SU  T = 79 C = 9 N = color I = 4;
	SU  T = 80 C = 9 N = color I = 4;
	SU  T = 81 C = 9 N = color I = 4;
	SU  T = 83 C = 9 N = color I = 4;
	SU  T = 84 C = 9 N = color I = 4;
	SU  T = 85 C = 9 N = color I = 4;
	SU  T = 86 C = 9 N = color I = 4;
	SU  T = 87 C = 9 N = color I = 4;
	SU  T = 88 C = 9 N = color I = 4;
	SU  T = 89 C = 9 N = color I = 4;
	SU  T = 90 C = 9 N = color I = 4;
	SU  T = 91 C = 9 N = color I = 4;
	SU  T = 92 C = 9 N = color I = 4;
	SU  T = 93 C = 9 N = color I = 4;
	SU  T = 94 C = 9 N = color I = 4;
	SU  T = 95 C = 9 N = color I = 4;
	SU  T = 96 C = 9 N = color I = 4;
	SU  T = 97 C = 9 N = color I = 4;
	SU  T = 98 C = 9 N = color I = 4;
	SU  T = 99 C = 9 N = color I = 4;
	SU  T = 100 C = 9 N = color I = 4;
	SU  T = 101 C = 9 N = color I = 4;
	SU  T = 102 C = 9 N = color I = 4;
	SU  T = 103 C = 9 N = color I = 4;
	SU  T = 104 C = 9 N = color I = 4;
	SU  T = 105 C = 9 N = color I = 4;
	SU  T = 106 C = 9 N = color I = 4;
	SU  T = 107 C = 9 N = color I = 4;
	SU  T = 108 C = 9 N = color I = 4;
	SU  T = 109 C = 9 N = color I = 4;
	SU  T = 110 C = 9 N = color I = 4;
	SU  T = 111 C = 9 N = color I = 4;
	SU  T = 112 C = 9 N = color I = 4;
	SU  T = 113 C = 9 N = color I = 4;
	SU  T = 114 C = 9 N = color I = 4;
	SU  T = 115 C = 9 N = color I = 4;
	SU  T = 117 C = 9 N = color I = 4;
	SU  T = 118 C = 9 N = color I = 4;
	SU  T = 119 C = 9 N = color I = 4;
	SU  T = 120 C = 9 N = color I = 4;
	SU  T = 121 C = 9 N = color I = 4;
	SU  T = 122 C = 9 N = color I = 4;
	SU  T = 124 C = 9 N = color I = 4;
	SU  T = 125 C = 9 N = color I = 4;
	SU  T = 126 C = 9 N = color I = 4;
	SU  T = 127 C = 9 N = color I = 4;
	SU  T = 128 C = 9 N = color I = 4;
	SU  T = 129 C = 9 N = color I = 4;
	SU  T = 131 C = 9 N = color I = 4;
	SU  T = 132 C = 9 N = color I = 4;
	SU  T = 134 C = 9 N = color I = 4;
	SU  T = 135 C = 9 N = color I = 4;
	SU  T = 136 C = 9 N = color I = 4;
	SU  T = 137 C = 9 N = color I = 4;
	SU  T = 138 C = 9 N = color I = 4;
	SU  T = 139 C = 9 N = color I = 4;
	SU  T = 140 C = 9 N = color I = 4;
	SU  T = 141 C = 9 N = color I = 4;
	SU  T = 142 C = 9 N = color I = 4;
	SU  T = 143 C = 9 N = color I = 4;
	SU  T = 144 C = 9 N = color I = 4;
	SU  T = 145 C = 9 N = color I = 4;
	SU  T = 146 C = 9 N = color I = 4;
	SU  T = 147 C = 9 N = color I = 4;
	SU  T = 148 C = 9 N = color I = 4;
	SU  T = 149 C = 9 N = color I = 4;
	SU  T = 150 C = 9 N = color I = 4;
	SU  T = 151 C = 9 N = color I = 4;
	SU  T = 152 C = 9 N = color I = 4;
	SU  T = 153 C = 9 N = color I = 4;
	SU  T = 154 C = 9 N = color I = 4;
	SU  T = 155 C = 9 N = color I = 4;
	SU  T = 156 C = 9 N = color I = 4;
	SU  T = 157 C = 9 N = color I = 4;
	SU  T = 158 C = 9 N = color I = 4;
	SU  T = 159 C = 9 N = color I = 4;
	SU  T = 160 C = 9 N = color I = 4;
	SU  T = 161 C = 9 N = color I = 4;
	SU  T = 162 C = 9 N = color I = 4;
	SU  T = 163 C = 9 N = color I = 4;
	SU  T = 164 C = 9 N = color I = 4;
	SU  T = 165 C = 9 N = color I = 4;
	SU  T = 166 C = 9 N = color I = 4;
	SU  T = 167 C = 9 N = color I = 4;
	SU  T = 168 C = 9 N = color I = 4;
	SU  T = 169 C = 9 N = color I = 4;
	SU  T = 170 C = 9 N = color I = 4;
	SU  T = 171 C = 9 N = color I = 4;
	SU  T = 172 C = 9 N = color I = 4;
	SU  T = 173 C = 9 N = color I = 4;
	SU  T = 174 C = 9 N = color I = 4;
	SU  T = 175 C = 9 N = color I = 4;
	SU  T = 178 C = 9 N = color I = 4;
	SU  T = 179 C = 9 N = color I = 4;
	SU  T = 180 C = 9 N = color I = 4;
	SU  T = 181 C = 9 N = color I = 4;
	SU  T = 182 C = 9 N = color I = 4;
	SU  T = 183 C = 9 N = color I = 4;
	SU  T = 184 C = 9 N = color I = 4;
	SU  T = 185 C = 9 N = color I = 4;
	SU  T = 186 C = 9 N = color I = 4;
	SU  T = 187 C = 9 N = color I = 4;
	SU  T = 188 C = 9 N = color I = 4;
	SU  T = 189 C = 9 N = color I = 4;
	SU  T = 190 C = 9 N = color I = 4;
	SU  T = 191 C = 9 N = color I = 4;
	SU  T = 192 C = 9 N = color I = 4;
	SU  T = 193 C = 9 N = color I = 4;
	SU  T = 195 C = 9 N = color I = 4;
	SU  T = 196 C = 9 N = color I = 4;
	SU  T = 197 C = 9 N = color I = 4;
	SU  T = 198 C = 9 N = color I = 4;
	SU  T = 199 C = 9 N = color I = 4;
	SU  T = 200 C = 9 N = color I = 4;
	SU  T = 201 C = 9 N = color I = 4;
	SU  T = 202 C = 9 N = color I = 4;
	SU  T = 203 C = 9 N = color I = 4;
	SU  T = 204 C = 9 N = color I = 4;

	SU  C = 10 N = color I = 4;
	SU  T = 1 C = 10 N = color I = 4;
	SU  T = 2 C = 10 N = color I = 4;
	SU  T = 3 C = 10 N = color I = 4;
	SU  T = 4 C = 10 N = color I = 4;
	SU  T = 5 C = 10 N = color I = 4;
	SU  T = 6 C = 10 N = color I = 4;
	SU  T = 7 C = 10 N = color I = 4;
	SU  T = 8 C = 10 N = color I = 4;
	SU  T = 9 C = 10 N = color I = 4;
	SU  T = 10 C = 10 N = color I = 4;
	SU  T = 11 C = 10 N = color I = 4;
	SU  T = 12 C = 10 N = color I = 4;
	SU  T = 13 C = 10 N = color I = 4;
	SU  T = 14 C = 10 N = color I = 4;
	SU  T = 15 C = 10 N = color I = 4;
	SU  T = 16 C = 10 N = color I = 4;
	SU  T = 17 C = 10 N = color I = 4;
	SU  T = 18 C = 10 N = color I = 4;
	SU  T = 19 C = 10 N = color I = 4;
	SU  T = 20 C = 10 N = color I = 4;
	SU  T = 21 C = 10 N = color I = 4;
	SU  T = 22 C = 10 N = color I = 4;
	SU  T = 23 C = 10 N = color I = 4;
	SU  T = 24 C = 10 N = color I = 4;
	SU  T = 25 C = 10 N = color I = 4;
	SU  T = 26 C = 10 N = color I = 4;
	SU  T = 27 C = 10 N = color I = 4;
	SU  T = 29 C = 10 N = color I = 4;
	SU  T = 30 C = 10 N = color I = 4;
	SU  T = 31 C = 10 N = color I = 4;
	SU  T = 32 C = 10 N = color I = 4;
	SU  T = 33 C = 10 N = color I = 4;
	SU  T = 34 C = 10 N = color I = 4;
	SU  T = 35 C = 10 N = color I = 4;
	SU  T = 36 C = 10 N = color I = 4;
	SU  T = 37 C = 10 N = color I = 4;
	SU  T = 38 C = 10 N = color I = 4;
	SU  T = 39 C = 10 N = color I = 4;
	SU  T = 40 C = 10 N = color I = 4;
	SU  T = 41 C = 10 N = color I = 4;
	SU  T = 42 C = 10 N = color I = 4;
	SU  T = 43 C = 10 N = color I = 4;
	SU  T = 44 C = 10 N = color I = 4;
	SU  T = 45 C = 10 N = color I = 4;
	SU  T = 46 C = 10 N = color I = 4;
	SU  T = 47 C = 10 N = color I = 4;
	SU  T = 48 C = 10 N = color I = 4;
	SU  T = 49 C = 10 N = color I = 4;
	SU  T = 50 C = 10 N = color I = 4;
	SU  T = 51 C = 10 N = color I = 4;
	SU  T = 52 C = 10 N = color I = 4;
	SU  T = 53 C = 10 N = color I = 4;
	SU  T = 54 C = 10 N = color I = 4;
	SU  T = 55 C = 10 N = color I = 4;
	SU  T = 56 C = 10 N = color I = 4;
	SU  T = 57 C = 10 N = color I = 4;
	SU  T = 58 C = 10 N = color I = 4;
	SU  T = 59 C = 10 N = color I = 4;
	SU  T = 60 C = 10 N = color I = 4;
	SU  T = 61 C = 10 N = color I = 4;
	SU  T = 62 C = 10 N = color I = 4;
	SU  T = 63 C = 10 N = color I = 4;
	SU  T = 64 C = 10 N = color I = 4;
	SU  T = 65 C = 10 N = color I = 4;
	SU  T = 66 C = 10 N = color I = 4;
	SU  T = 67 C = 10 N = color I = 4;
	SU  T = 68 C = 10 N = color I = 4;
	SU  T = 69 C = 10 N = color I = 4;
	SU  T = 70 C = 10 N = color I = 4;
	SU  T = 71 C = 10 N = color I = 4;
	SU  T = 72 C = 10 N = color I = 4;
	SU  T = 73 C = 10 N = color I = 4;
	SU  T = 74 C = 10 N = color I = 4;
	SU  T = 75 C = 10 N = color I = 4;
	SU  T = 76 C = 10 N = color I = 4;
	SU  T = 77 C = 10 N = color I = 4;
	SU  T = 78 C = 10 N = color I = 4;
	SU  T = 79 C = 10 N = color I = 4;
	SU  T = 80 C = 10 N = color I = 4;
	SU  T = 81 C = 10 N = color I = 4;
	SU  T = 83 C = 10 N = color I = 4;
	SU  T = 84 C = 10 N = color I = 4;
	SU  T = 85 C = 10 N = color I = 4;
	SU  T = 86 C = 10 N = color I = 4;
	SU  T = 87 C = 10 N = color I = 4;
	SU  T = 88 C = 10 N = color I = 4;
	SU  T = 89 C = 10 N = color I = 4;
	SU  T = 90 C = 10 N = color I = 4;
	SU  T = 91 C = 10 N = color I = 4;
	SU  T = 92 C = 10 N = color I = 4;
	SU  T = 93 C = 10 N = color I = 4;
	SU  T = 94 C = 10 N = color I = 4;
	SU  T = 95 C = 10 N = color I = 4;
	SU  T = 96 C = 10 N = color I = 4;
	SU  T = 97 C = 10 N = color I = 4;
	SU  T = 98 C = 10 N = color I = 4;
	SU  T = 99 C = 10 N = color I = 4;
	SU  T = 100 C = 10 N = color I = 4;
	SU  T = 101 C = 10 N = color I = 4;
	SU  T = 102 C = 10 N = color I = 4;
	SU  T = 103 C = 10 N = color I = 4;
	SU  T = 104 C = 10 N = color I = 4;
	SU  T = 105 C = 10 N = color I = 4;
	SU  T = 106 C = 10 N = color I = 4;
	SU  T = 107 C = 10 N = color I = 4;
	SU  T = 108 C = 10 N = color I = 4;
	SU  T = 109 C = 10 N = color I = 4;
	SU  T = 110 C = 10 N = color I = 4;
	SU  T = 111 C = 10 N = color I = 4;
	SU  T = 112 C = 10 N = color I = 4;
	SU  T = 113 C = 10 N = color I = 4;
	SU  T = 114 C = 10 N = color I = 4;
	SU  T = 115 C = 10 N = color I = 4;
	SU  T = 117 C = 10 N = color I = 4;
	SU  T = 118 C = 10 N = color I = 4;
	SU  T = 119 C = 10 N = color I = 4;
	SU  T = 120 C = 10 N = color I = 4;
	SU  T = 121 C = 10 N = color I = 4;
	SU  T = 122 C = 10 N = color I = 4;
	SU  T = 124 C = 10 N = color I = 4;
	SU  T = 125 C = 10 N = color I = 4;
	SU  T = 126 C = 10 N = color I = 4;
	SU  T = 127 C = 10 N = color I = 4;
	SU  T = 128 C = 10 N = color I = 4;
	SU  T = 129 C = 10 N = color I = 4;
	SU  T = 131 C = 10 N = color I = 4;
	SU  T = 132 C = 10 N = color I = 4;
	SU  T = 134 C = 10 N = color I = 4;
	SU  T = 135 C = 10 N = color I = 4;
	SU  T = 136 C = 10 N = color I = 4;
	SU  T = 137 C = 10 N = color I = 4;
	SU  T = 138 C = 10 N = color I = 4;
	SU  T = 139 C = 10 N = color I = 4;
	SU  T = 140 C = 10 N = color I = 4;
	SU  T = 141 C = 10 N = color I = 4;
	SU  T = 142 C = 10 N = color I = 4;
	SU  T = 143 C = 10 N = color I = 4;
	SU  T = 144 C = 10 N = color I = 4;
	SU  T = 145 C = 10 N = color I = 4;
	SU  T = 146 C = 10 N = color I = 4;
	SU  T = 147 C = 10 N = color I = 4;
	SU  T = 148 C = 10 N = color I = 4;
	SU  T = 149 C = 10 N = color I = 4;
	SU  T = 150 C = 10 N = color I = 4;
	SU  T = 151 C = 10 N = color I = 4;
	SU  T = 152 C = 10 N = color I = 4;
	SU  T = 153 C = 10 N = color I = 4;
	SU  T = 154 C = 10 N = color I = 4;
	SU  T = 155 C = 10 N = color I = 4;
	SU  T = 156 C = 10 N = color I = 4;
	SU  T = 157 C = 10 N = color I = 4;
	SU  T = 158 C = 10 N = color I = 4;
	SU  T = 159 C = 10 N = color I = 4;
	SU  T = 160 C = 10 N = color I = 4;
	SU  T = 161 C = 10 N = color I = 4;
	SU  T = 162 C = 10 N = color I = 4;
	SU  T = 163 C = 10 N = color I = 4;
	SU  T = 164 C = 10 N = color I = 4;
	SU  T = 165 C = 10 N = color I = 4;
	SU  T = 166 C = 10 N = color I = 4;
	SU  T = 167 C = 10 N = color I = 4;
	SU  T = 168 C = 10 N = color I = 4;
	SU  T = 169 C = 10 N = color I = 4;
	SU  T = 170 C = 10 N = color I = 4;
	SU  T = 171 C = 10 N = color I = 4;
	SU  T = 172 C = 10 N = color I = 4;
	SU  T = 173 C = 10 N = color I = 4;
	SU  T = 174 C = 10 N = color I = 4;
	SU  T = 175 C = 10 N = color I = 4;
	SU  T = 178 C = 10 N = color I = 4;
	SU  T = 179 C = 10 N = color I = 4;
	SU  T = 180 C = 10 N = color I = 4;
	SU  T = 181 C = 10 N = color I = 4;
	SU  T = 182 C = 10 N = color I = 4;
	SU  T = 183 C = 10 N = color I = 4;
	SU  T = 184 C = 10 N = color I = 4;
	SU  T = 185 C = 10 N = color I = 4;
	SU  T = 186 C = 10 N = color I = 4;
	SU  T = 187 C = 10 N = color I = 4;
	SU  T = 188 C = 10 N = color I = 4;
	SU  T = 189 C = 10 N = color I = 4;
	SU  T = 190 C = 10 N = color I = 4;
	SU  T = 191 C = 10 N = color I = 4;
	SU  T = 192 C = 10 N = color I = 4;
	SU  T = 193 C = 10 N = color I = 4;
	SU  T = 195 C = 10 N = color I = 4;
	SU  T = 196 C = 10 N = color I = 4;
	SU  T = 197 C = 10 N = color I = 4;
	SU  T = 198 C = 10 N = color I = 4;
	SU  T = 199 C = 10 N = color I = 4;
	SU  T = 200 C = 10 N = color I = 4;
	SU  T = 201 C = 10 N = color I = 4;
	SU  T = 202 C = 10 N = color I = 4;
	SU  T = 203 C = 10 N = color I = 4;
	SU  T = 204 C = 10 N = color I = 4;

	SU  C = 11 N = color I = 4;
	SU  T = 1 C = 11 N = color I = 4;
	SU  T = 2 C = 11 N = color I = 4;
	SU  T = 3 C = 11 N = color I = 4;
	SU  T = 4 C = 11 N = color I = 4;
	SU  T = 5 C = 11 N = color I = 4;
	SU  T = 6 C = 11 N = color I = 4;
	SU  T = 7 C = 11 N = color I = 4;
	SU  T = 8 C = 11 N = color I = 4;
	SU  T = 9 C = 11 N = color I = 4;
	SU  T = 10 C = 11 N = color I = 4;
	SU  T = 11 C = 11 N = color I = 4;
	SU  T = 12 C = 11 N = color I = 4;
	SU  T = 13 C = 11 N = color I = 4;
	SU  T = 14 C = 11 N = color I = 4;
	SU  T = 15 C = 11 N = color I = 4;
	SU  T = 16 C = 11 N = color I = 4;
	SU  T = 17 C = 11 N = color I = 4;
	SU  T = 18 C = 11 N = color I = 4;
	SU  T = 19 C = 11 N = color I = 4;
	SU  T = 20 C = 11 N = color I = 4;
	SU  T = 21 C = 11 N = color I = 4;
	SU  T = 22 C = 11 N = color I = 4;
	SU  T = 23 C = 11 N = color I = 4;
	SU  T = 24 C = 11 N = color I = 4;
	SU  T = 25 C = 11 N = color I = 4;
	SU  T = 26 C = 11 N = color I = 4;
	SU  T = 27 C = 11 N = color I = 4;
	SU  T = 29 C = 11 N = color I = 4;
	SU  T = 30 C = 11 N = color I = 4;
	SU  T = 31 C = 11 N = color I = 4;
	SU  T = 32 C = 11 N = color I = 4;
	SU  T = 33 C = 11 N = color I = 4;
	SU  T = 34 C = 11 N = color I = 4;
	SU  T = 35 C = 11 N = color I = 4;
	SU  T = 36 C = 11 N = color I = 4;
	SU  T = 37 C = 11 N = color I = 4;
	SU  T = 38 C = 11 N = color I = 4;
	SU  T = 39 C = 11 N = color I = 4;
	SU  T = 40 C = 11 N = color I = 4;
	SU  T = 41 C = 11 N = color I = 4;
	SU  T = 42 C = 11 N = color I = 4;
	SU  T = 43 C = 11 N = color I = 4;
	SU  T = 44 C = 11 N = color I = 4;
	SU  T = 45 C = 11 N = color I = 4;
	SU  T = 46 C = 11 N = color I = 4;
	SU  T = 47 C = 11 N = color I = 4;
	SU  T = 48 C = 11 N = color I = 4;
	SU  T = 49 C = 11 N = color I = 4;
	SU  T = 50 C = 11 N = color I = 4;
	SU  T = 51 C = 11 N = color I = 4;
	SU  T = 52 C = 11 N = color I = 4;
	SU  T = 53 C = 11 N = color I = 4;
	SU  T = 54 C = 11 N = color I = 4;
	SU  T = 55 C = 11 N = color I = 4;
	SU  T = 56 C = 11 N = color I = 4;
	SU  T = 57 C = 11 N = color I = 4;
	SU  T = 58 C = 11 N = color I = 4;
	SU  T = 59 C = 11 N = color I = 4;
	SU  T = 60 C = 11 N = color I = 4;
	SU  T = 61 C = 11 N = color I = 4;
	SU  T = 62 C = 11 N = color I = 4;
	SU  T = 63 C = 11 N = color I = 4;
	SU  T = 64 C = 11 N = color I = 4;
	SU  T = 65 C = 11 N = color I = 4;
	SU  T = 66 C = 11 N = color I = 4;
	SU  T = 67 C = 11 N = color I = 4;
	SU  T = 68 C = 11 N = color I = 4;
	SU  T = 69 C = 11 N = color I = 4;
	SU  T = 70 C = 11 N = color I = 4;
	SU  T = 71 C = 11 N = color I = 4;
	SU  T = 72 C = 11 N = color I = 4;
	SU  T = 73 C = 11 N = color I = 4;
	SU  T = 74 C = 11 N = color I = 4;
	SU  T = 75 C = 11 N = color I = 4;
	SU  T = 76 C = 11 N = color I = 4;
	SU  T = 77 C = 11 N = color I = 4;
	SU  T = 78 C = 11 N = color I = 4;
	SU  T = 79 C = 11 N = color I = 4;
	SU  T = 80 C = 11 N = color I = 4;
	SU  T = 81 C = 11 N = color I = 4;
	SU  T = 83 C = 11 N = color I = 4;
	SU  T = 84 C = 11 N = color I = 4;
	SU  T = 85 C = 11 N = color I = 4;
	SU  T = 86 C = 11 N = color I = 4;
	SU  T = 87 C = 11 N = color I = 4;
	SU  T = 88 C = 11 N = color I = 4;
	SU  T = 89 C = 11 N = color I = 4;
	SU  T = 90 C = 11 N = color I = 4;
	SU  T = 91 C = 11 N = color I = 4;
	SU  T = 92 C = 11 N = color I = 4;
	SU  T = 93 C = 11 N = color I = 4;
	SU  T = 94 C = 11 N = color I = 4;
	SU  T = 95 C = 11 N = color I = 4;
	SU  T = 96 C = 11 N = color I = 4;
	SU  T = 97 C = 11 N = color I = 4;
	SU  T = 98 C = 11 N = color I = 4;
	SU  T = 99 C = 11 N = color I = 4;
	SU  T = 100 C = 11 N = color I = 4;
	SU  T = 101 C = 11 N = color I = 4;
	SU  T = 102 C = 11 N = color I = 4;
	SU  T = 103 C = 11 N = color I = 4;
	SU  T = 104 C = 11 N = color I = 4;
	SU  T = 105 C = 11 N = color I = 4;
	SU  T = 106 C = 11 N = color I = 4;
	SU  T = 107 C = 11 N = color I = 4;
	SU  T = 108 C = 11 N = color I = 4;
	SU  T = 109 C = 11 N = color I = 4;
	SU  T = 110 C = 11 N = color I = 4;
	SU  T = 111 C = 11 N = color I = 4;
	SU  T = 112 C = 11 N = color I = 4;
	SU  T = 113 C = 11 N = color I = 4;
	SU  T = 114 C = 11 N = color I = 4;
	SU  T = 115 C = 11 N = color I = 4;
	SU  T = 117 C = 11 N = color I = 4;
	SU  T = 118 C = 11 N = color I = 4;
	SU  T = 119 C = 11 N = color I = 4;
	SU  T = 120 C = 11 N = color I = 4;
	SU  T = 121 C = 11 N = color I = 4;
	SU  T = 122 C = 11 N = color I = 4;
	SU  T = 124 C = 11 N = color I = 4;
	SU  T = 125 C = 11 N = color I = 4;
	SU  T = 126 C = 11 N = color I = 4;
	SU  T = 127 C = 11 N = color I = 4;
	SU  T = 128 C = 11 N = color I = 4;
	SU  T = 129 C = 11 N = color I = 4;
	SU  T = 131 C = 11 N = color I = 4;
	SU  T = 132 C = 11 N = color I = 4;
	SU  T = 134 C = 11 N = color I = 4;
	SU  T = 135 C = 11 N = color I = 4;
	SU  T = 136 C = 11 N = color I = 4;
	SU  T = 137 C = 11 N = color I = 4;
	SU  T = 138 C = 11 N = color I = 4;
	SU  T = 139 C = 11 N = color I = 4;
	SU  T = 140 C = 11 N = color I = 4;
	SU  T = 141 C = 11 N = color I = 4;
	SU  T = 142 C = 11 N = color I = 4;
	SU  T = 143 C = 11 N = color I = 4;
	SU  T = 144 C = 11 N = color I = 4;
	SU  T = 145 C = 11 N = color I = 4;
	SU  T = 146 C = 11 N = color I = 4;
	SU  T = 147 C = 11 N = color I = 4;
	SU  T = 148 C = 11 N = color I = 4;
	SU  T = 149 C = 11 N = color I = 4;
	SU  T = 150 C = 11 N = color I = 4;
	SU  T = 151 C = 11 N = color I = 4;
	SU  T = 152 C = 11 N = color I = 4;
	SU  T = 153 C = 11 N = color I = 4;
	SU  T = 154 C = 11 N = color I = 4;
	SU  T = 155 C = 11 N = color I = 4;
	SU  T = 156 C = 11 N = color I = 4;
	SU  T = 157 C = 11 N = color I = 4;
	SU  T = 158 C = 11 N = color I = 4;
	SU  T = 159 C = 11 N = color I = 4;
	SU  T = 160 C = 11 N = color I = 4;
	SU  T = 161 C = 11 N = color I = 4;
	SU  T = 162 C = 11 N = color I = 4;
	SU  T = 163 C = 11 N = color I = 4;
	SU  T = 164 C = 11 N = color I = 4;
	SU  T = 165 C = 11 N = color I = 4;
	SU  T = 166 C = 11 N = color I = 4;
	SU  T = 167 C = 11 N = color I = 4;
	SU  T = 168 C = 11 N = color I = 4;
	SU  T = 169 C = 11 N = color I = 4;
	SU  T = 170 C = 11 N = color I = 4;
	SU  T = 171 C = 11 N = color I = 4;
	SU  T = 172 C = 11 N = color I = 4;
	SU  T = 173 C = 11 N = color I = 4;
	SU  T = 174 C = 11 N = color I = 4;
	SU  T = 175 C = 11 N = color I = 4;
	SU  T = 178 C = 11 N = color I = 4;
	SU  T = 179 C = 11 N = color I = 4;
	SU  T = 180 C = 11 N = color I = 4;
	SU  T = 181 C = 11 N = color I = 4;
	SU  T = 182 C = 11 N = color I = 4;
	SU  T = 183 C = 11 N = color I = 4;
	SU  T = 184 C = 11 N = color I = 4;
	SU  T = 185 C = 11 N = color I = 4;
	SU  T = 186 C = 11 N = color I = 4;
	SU  T = 187 C = 11 N = color I = 4;
	SU  T = 188 C = 11 N = color I = 4;
	SU  T = 189 C = 11 N = color I = 4;
	SU  T = 190 C = 11 N = color I = 4;
	SU  T = 191 C = 11 N = color I = 4;
	SU  T = 192 C = 11 N = color I = 4;
	SU  T = 193 C = 11 N = color I = 4;
	SU  T = 195 C = 11 N = color I = 4;
	SU  T = 196 C = 11 N = color I = 4;
	SU  T = 197 C = 11 N = color I = 4;
	SU  T = 198 C = 11 N = color I = 4;
	SU  T = 199 C = 11 N = color I = 4;
	SU  T = 200 C = 11 N = color I = 4;
	SU  T = 201 C = 11 N = color I = 4;
	SU  T = 202 C = 11 N = color I = 4;
	SU  T = 203 C = 11 N = color I = 4;
	SU  T = 204 C = 11 N = color I = 4;

	SU  C = 12 N = color I = 4;
	SU  T = 1 C = 12 N = color I = 4;
	SU  T = 2 C = 12 N = color I = 4;
	SU  T = 3 C = 12 N = color I = 4;
	SU  T = 4 C = 12 N = color I = 4;
	SU  T = 5 C = 12 N = color I = 4;
	SU  T = 6 C = 12 N = color I = 4;
	SU  T = 7 C = 12 N = color I = 4;
	SU  T = 8 C = 12 N = color I = 4;
	SU  T = 9 C = 12 N = color I = 4;
	SU  T = 10 C = 12 N = color I = 4;
	SU  T = 11 C = 12 N = color I = 4;
	SU  T = 12 C = 12 N = color I = 4;
	SU  T = 13 C = 12 N = color I = 4;
	SU  T = 14 C = 12 N = color I = 4;
	SU  T = 15 C = 12 N = color I = 4;
	SU  T = 16 C = 12 N = color I = 4;
	SU  T = 17 C = 12 N = color I = 4;
	SU  T = 18 C = 12 N = color I = 4;
	SU  T = 19 C = 12 N = color I = 4;
	SU  T = 20 C = 12 N = color I = 4;
	SU  T = 21 C = 12 N = color I = 4;
	SU  T = 22 C = 12 N = color I = 4;
	SU  T = 23 C = 12 N = color I = 4;
	SU  T = 24 C = 12 N = color I = 4;
	SU  T = 25 C = 12 N = color I = 4;
	SU  T = 26 C = 12 N = color I = 4;
	SU  T = 27 C = 12 N = color I = 4;
	SU  T = 29 C = 12 N = color I = 4;
	SU  T = 30 C = 12 N = color I = 4;
	SU  T = 31 C = 12 N = color I = 4;
	SU  T = 32 C = 12 N = color I = 4;
	SU  T = 33 C = 12 N = color I = 4;
	SU  T = 34 C = 12 N = color I = 4;
	SU  T = 35 C = 12 N = color I = 4;
	SU  T = 36 C = 12 N = color I = 4;
	SU  T = 37 C = 12 N = color I = 4;
	SU  T = 38 C = 12 N = color I = 4;
	SU  T = 39 C = 12 N = color I = 4;
	SU  T = 40 C = 12 N = color I = 4;
	SU  T = 41 C = 12 N = color I = 4;
	SU  T = 42 C = 12 N = color I = 4;
	SU  T = 43 C = 12 N = color I = 4;
	SU  T = 44 C = 12 N = color I = 4;
	SU  T = 45 C = 12 N = color I = 4;
	SU  T = 46 C = 12 N = color I = 4;
	SU  T = 47 C = 12 N = color I = 4;
	SU  T = 48 C = 12 N = color I = 4;
	SU  T = 49 C = 12 N = color I = 4;
	SU  T = 50 C = 12 N = color I = 4;
	SU  T = 51 C = 12 N = color I = 4;
	SU  T = 52 C = 12 N = color I = 4;
	SU  T = 53 C = 12 N = color I = 4;
	SU  T = 54 C = 12 N = color I = 4;
	SU  T = 55 C = 12 N = color I = 4;
	SU  T = 56 C = 12 N = color I = 4;
	SU  T = 57 C = 12 N = color I = 4;
	SU  T = 58 C = 12 N = color I = 4;
	SU  T = 59 C = 12 N = color I = 4;
	SU  T = 60 C = 12 N = color I = 4;
	SU  T = 61 C = 12 N = color I = 4;
	SU  T = 62 C = 12 N = color I = 4;
	SU  T = 63 C = 12 N = color I = 4;
	SU  T = 64 C = 12 N = color I = 4;
	SU  T = 65 C = 12 N = color I = 4;
	SU  T = 66 C = 12 N = color I = 4;
	SU  T = 67 C = 12 N = color I = 4;
	SU  T = 68 C = 12 N = color I = 4;
	SU  T = 69 C = 12 N = color I = 4;
	SU  T = 70 C = 12 N = color I = 4;
	SU  T = 71 C = 12 N = color I = 4;
	SU  T = 72 C = 12 N = color I = 4;
	SU  T = 73 C = 12 N = color I = 4;
	SU  T = 74 C = 12 N = color I = 4;
	SU  T = 75 C = 12 N = color I = 4;
	SU  T = 76 C = 12 N = color I = 4;
	SU  T = 77 C = 12 N = color I = 4;
	SU  T = 78 C = 12 N = color I = 4;
	SU  T = 79 C = 12 N = color I = 4;
	SU  T = 80 C = 12 N = color I = 4;
	SU  T = 81 C = 12 N = color I = 4;
	SU  T = 83 C = 12 N = color I = 4;
	SU  T = 84 C = 12 N = color I = 4;
	SU  T = 85 C = 12 N = color I = 4;
	SU  T = 86 C = 12 N = color I = 4;
	SU  T = 87 C = 12 N = color I = 4;
	SU  T = 88 C = 12 N = color I = 4;
	SU  T = 89 C = 12 N = color I = 4;
	SU  T = 90 C = 12 N = color I = 4;
	SU  T = 91 C = 12 N = color I = 4;
	SU  T = 92 C = 12 N = color I = 4;
	SU  T = 93 C = 12 N = color I = 4;
	SU  T = 94 C = 12 N = color I = 4;
	SU  T = 95 C = 12 N = color I = 4;
	SU  T = 96 C = 12 N = color I = 4;
	SU  T = 97 C = 12 N = color I = 4;
	SU  T = 98 C = 12 N = color I = 4;
	SU  T = 99 C = 12 N = color I = 4;
	SU  T = 100 C = 12 N = color I = 4;
	SU  T = 101 C = 12 N = color I = 4;
	SU  T = 102 C = 12 N = color I = 4;
	SU  T = 103 C = 12 N = color I = 4;
	SU  T = 104 C = 12 N = color I = 4;
	SU  T = 105 C = 12 N = color I = 4;
	SU  T = 106 C = 12 N = color I = 4;
	SU  T = 107 C = 12 N = color I = 4;
	SU  T = 108 C = 12 N = color I = 4;
	SU  T = 109 C = 12 N = color I = 4;
	SU  T = 110 C = 12 N = color I = 4;
	SU  T = 111 C = 12 N = color I = 4;
	SU  T = 112 C = 12 N = color I = 4;
	SU  T = 113 C = 12 N = color I = 4;
	SU  T = 114 C = 12 N = color I = 4;
	SU  T = 115 C = 12 N = color I = 4;
	SU  T = 117 C = 12 N = color I = 4;
	SU  T = 118 C = 12 N = color I = 4;
	SU  T = 119 C = 12 N = color I = 4;
	SU  T = 120 C = 12 N = color I = 4;
	SU  T = 121 C = 12 N = color I = 4;
	SU  T = 122 C = 12 N = color I = 4;
	SU  T = 124 C = 12 N = color I = 4;
	SU  T = 125 C = 12 N = color I = 4;
	SU  T = 126 C = 12 N = color I = 4;
	SU  T = 127 C = 12 N = color I = 4;
	SU  T = 128 C = 12 N = color I = 4;
	SU  T = 129 C = 12 N = color I = 4;
	SU  T = 131 C = 12 N = color I = 4;
	SU  T = 132 C = 12 N = color I = 4;
	SU  T = 134 C = 12 N = color I = 4;
	SU  T = 135 C = 12 N = color I = 4;
	SU  T = 136 C = 12 N = color I = 4;
	SU  T = 137 C = 12 N = color I = 4;
	SU  T = 138 C = 12 N = color I = 4;
	SU  T = 139 C = 12 N = color I = 4;
	SU  T = 140 C = 12 N = color I = 4;
	SU  T = 141 C = 12 N = color I = 4;
	SU  T = 142 C = 12 N = color I = 4;
	SU  T = 143 C = 12 N = color I = 4;
	SU  T = 144 C = 12 N = color I = 4;
	SU  T = 145 C = 12 N = color I = 4;
	SU  T = 146 C = 12 N = color I = 4;
	SU  T = 147 C = 12 N = color I = 4;
	SU  T = 148 C = 12 N = color I = 4;
	SU  T = 149 C = 12 N = color I = 4;
	SU  T = 150 C = 12 N = color I = 4;
	SU  T = 151 C = 12 N = color I = 4;
	SU  T = 152 C = 12 N = color I = 4;
	SU  T = 153 C = 12 N = color I = 4;
	SU  T = 154 C = 12 N = color I = 4;
	SU  T = 155 C = 12 N = color I = 4;
	SU  T = 156 C = 12 N = color I = 4;
	SU  T = 157 C = 12 N = color I = 4;
	SU  T = 158 C = 12 N = color I = 4;
	SU  T = 159 C = 12 N = color I = 4;
	SU  T = 160 C = 12 N = color I = 4;
	SU  T = 161 C = 12 N = color I = 4;
	SU  T = 162 C = 12 N = color I = 4;
	SU  T = 163 C = 12 N = color I = 4;
	SU  T = 164 C = 12 N = color I = 4;
	SU  T = 165 C = 12 N = color I = 4;
	SU  T = 166 C = 12 N = color I = 4;
	SU  T = 167 C = 12 N = color I = 4;
	SU  T = 168 C = 12 N = color I = 4;
	SU  T = 169 C = 12 N = color I = 4;
	SU  T = 170 C = 12 N = color I = 4;
	SU  T = 171 C = 12 N = color I = 4;
	SU  T = 172 C = 12 N = color I = 4;
	SU  T = 173 C = 12 N = color I = 4;
	SU  T = 174 C = 12 N = color I = 4;
	SU  T = 175 C = 12 N = color I = 4;
	SU  T = 178 C = 12 N = color I = 4;
	SU  T = 179 C = 12 N = color I = 4;
	SU  T = 180 C = 12 N = color I = 4;
	SU  T = 181 C = 12 N = color I = 4;
	SU  T = 182 C = 12 N = color I = 4;
	SU  T = 183 C = 12 N = color I = 4;
	SU  T = 184 C = 12 N = color I = 4;
	SU  T = 185 C = 12 N = color I = 4;
	SU  T = 186 C = 12 N = color I = 4;
	SU  T = 187 C = 12 N = color I = 4;
	SU  T = 188 C = 12 N = color I = 4;
	SU  T = 189 C = 12 N = color I = 4;
	SU  T = 190 C = 12 N = color I = 4;
	SU  T = 191 C = 12 N = color I = 4;
	SU  T = 192 C = 12 N = color I = 4;
	SU  T = 193 C = 12 N = color I = 4;
	SU  T = 195 C = 12 N = color I = 4;
	SU  T = 196 C = 12 N = color I = 4;
	SU  T = 197 C = 12 N = color I = 4;
	SU  T = 198 C = 12 N = color I = 4;
	SU  T = 199 C = 12 N = color I = 4;
	SU  T = 200 C = 12 N = color I = 4;
	SU  T = 201 C = 12 N = color I = 4;
	SU  T = 202 C = 12 N = color I = 4;
	SU  T = 203 C = 12 N = color I = 4;
	SU  T = 204 C = 12 N = color I = 4;

	SU  C = 13 N = color I = 4;
	SU  T = 1 C = 13 N = color I = 4;
	SU  T = 2 C = 13 N = color I = 4;
	SU  T = 3 C = 13 N = color I = 4;
	SU  T = 4 C = 13 N = color I = 4;
	SU  T = 5 C = 13 N = color I = 4;
	SU  T = 6 C = 13 N = color I = 4;
	SU  T = 7 C = 13 N = color I = 4;
	SU  T = 8 C = 13 N = color I = 4;
	SU  T = 9 C = 13 N = color I = 4;
	SU  T = 10 C = 13 N = color I = 4;
	SU  T = 11 C = 13 N = color I = 4;
	SU  T = 12 C = 13 N = color I = 4;
	SU  T = 13 C = 13 N = color I = 4;
	SU  T = 14 C = 13 N = color I = 4;
	SU  T = 15 C = 13 N = color I = 4;
	SU  T = 16 C = 13 N = color I = 4;
	SU  T = 17 C = 13 N = color I = 4;
	SU  T = 18 C = 13 N = color I = 4;
	SU  T = 19 C = 13 N = color I = 4;
	SU  T = 20 C = 13 N = color I = 4;
	SU  T = 21 C = 13 N = color I = 4;
	SU  T = 22 C = 13 N = color I = 4;
	SU  T = 23 C = 13 N = color I = 4;
	SU  T = 24 C = 13 N = color I = 4;
	SU  T = 25 C = 13 N = color I = 4;
	SU  T = 26 C = 13 N = color I = 4;
	SU  T = 27 C = 13 N = color I = 4;
	SU  T = 29 C = 13 N = color I = 4;
	SU  T = 30 C = 13 N = color I = 4;
	SU  T = 31 C = 13 N = color I = 4;
	SU  T = 32 C = 13 N = color I = 4;
	SU  T = 33 C = 13 N = color I = 4;
	SU  T = 34 C = 13 N = color I = 4;
	SU  T = 35 C = 13 N = color I = 4;
	SU  T = 36 C = 13 N = color I = 4;
	SU  T = 37 C = 13 N = color I = 4;
	SU  T = 38 C = 13 N = color I = 4;
	SU  T = 39 C = 13 N = color I = 4;
	SU  T = 40 C = 13 N = color I = 4;
	SU  T = 41 C = 13 N = color I = 4;
	SU  T = 42 C = 13 N = color I = 4;
	SU  T = 43 C = 13 N = color I = 4;
	SU  T = 44 C = 13 N = color I = 4;
	SU  T = 45 C = 13 N = color I = 4;
	SU  T = 46 C = 13 N = color I = 4;
	SU  T = 47 C = 13 N = color I = 4;
	SU  T = 48 C = 13 N = color I = 4;
	SU  T = 49 C = 13 N = color I = 4;
	SU  T = 50 C = 13 N = color I = 4;
	SU  T = 51 C = 13 N = color I = 4;
	SU  T = 52 C = 13 N = color I = 4;
	SU  T = 53 C = 13 N = color I = 4;
	SU  T = 54 C = 13 N = color I = 4;
	SU  T = 55 C = 13 N = color I = 4;
	SU  T = 56 C = 13 N = color I = 4;
	SU  T = 57 C = 13 N = color I = 4;
	SU  T = 58 C = 13 N = color I = 4;
	SU  T = 59 C = 13 N = color I = 4;
	SU  T = 60 C = 13 N = color I = 4;
	SU  T = 61 C = 13 N = color I = 4;
	SU  T = 62 C = 13 N = color I = 4;
	SU  T = 63 C = 13 N = color I = 4;
	SU  T = 64 C = 13 N = color I = 4;
	SU  T = 65 C = 13 N = color I = 4;
	SU  T = 66 C = 13 N = color I = 4;
	SU  T = 67 C = 13 N = color I = 4;
	SU  T = 68 C = 13 N = color I = 4;
	SU  T = 69 C = 13 N = color I = 4;
	SU  T = 70 C = 13 N = color I = 4;
	SU  T = 71 C = 13 N = color I = 4;
	SU  T = 72 C = 13 N = color I = 4;
	SU  T = 73 C = 13 N = color I = 4;
	SU  T = 74 C = 13 N = color I = 4;
	SU  T = 75 C = 13 N = color I = 4;
	SU  T = 76 C = 13 N = color I = 4;
	SU  T = 77 C = 13 N = color I = 4;
	SU  T = 78 C = 13 N = color I = 4;
	SU  T = 79 C = 13 N = color I = 4;
	SU  T = 80 C = 13 N = color I = 4;
	SU  T = 81 C = 13 N = color I = 4;
	SU  T = 83 C = 13 N = color I = 4;
	SU  T = 84 C = 13 N = color I = 4;
	SU  T = 85 C = 13 N = color I = 4;
	SU  T = 86 C = 13 N = color I = 4;
	SU  T = 87 C = 13 N = color I = 4;
	SU  T = 88 C = 13 N = color I = 4;
	SU  T = 89 C = 13 N = color I = 4;
	SU  T = 90 C = 13 N = color I = 4;
	SU  T = 91 C = 13 N = color I = 4;
	SU  T = 92 C = 13 N = color I = 4;
	SU  T = 93 C = 13 N = color I = 4;
	SU  T = 94 C = 13 N = color I = 4;
	SU  T = 95 C = 13 N = color I = 4;
	SU  T = 96 C = 13 N = color I = 4;
	SU  T = 97 C = 13 N = color I = 4;
	SU  T = 98 C = 13 N = color I = 4;
	SU  T = 99 C = 13 N = color I = 4;
	SU  T = 100 C = 13 N = color I = 4;
	SU  T = 101 C = 13 N = color I = 4;
	SU  T = 102 C = 13 N = color I = 4;
	SU  T = 103 C = 13 N = color I = 4;
	SU  T = 104 C = 13 N = color I = 4;
	SU  T = 105 C = 13 N = color I = 4;
	SU  T = 106 C = 13 N = color I = 4;
	SU  T = 107 C = 13 N = color I = 4;
	SU  T = 108 C = 13 N = color I = 4;
	SU  T = 109 C = 13 N = color I = 4;
	SU  T = 110 C = 13 N = color I = 4;
	SU  T = 111 C = 13 N = color I = 4;
	SU  T = 112 C = 13 N = color I = 4;
	SU  T = 113 C = 13 N = color I = 4;
	SU  T = 114 C = 13 N = color I = 4;
	SU  T = 115 C = 13 N = color I = 4;
	SU  T = 117 C = 13 N = color I = 4;
	SU  T = 118 C = 13 N = color I = 4;
	SU  T = 119 C = 13 N = color I = 4;
	SU  T = 120 C = 13 N = color I = 4;
	SU  T = 121 C = 13 N = color I = 4;
	SU  T = 122 C = 13 N = color I = 4;
	SU  T = 124 C = 13 N = color I = 4;
	SU  T = 125 C = 13 N = color I = 4;
	SU  T = 126 C = 13 N = color I = 4;
	SU  T = 127 C = 13 N = color I = 4;
	SU  T = 128 C = 13 N = color I = 4;
	SU  T = 129 C = 13 N = color I = 4;
	SU  T = 131 C = 13 N = color I = 4;
	SU  T = 132 C = 13 N = color I = 4;
	SU  T = 134 C = 13 N = color I = 4;
	SU  T = 135 C = 13 N = color I = 4;
	SU  T = 136 C = 13 N = color I = 4;
	SU  T = 137 C = 13 N = color I = 4;
	SU  T = 138 C = 13 N = color I = 4;
	SU  T = 139 C = 13 N = color I = 4;
	SU  T = 140 C = 13 N = color I = 4;
	SU  T = 141 C = 13 N = color I = 4;
	SU  T = 142 C = 13 N = color I = 4;
	SU  T = 143 C = 13 N = color I = 4;
	SU  T = 144 C = 13 N = color I = 4;
	SU  T = 145 C = 13 N = color I = 4;
	SU  T = 146 C = 13 N = color I = 4;
	SU  T = 147 C = 13 N = color I = 4;
	SU  T = 148 C = 13 N = color I = 4;
	SU  T = 149 C = 13 N = color I = 4;
	SU  T = 150 C = 13 N = color I = 4;
	SU  T = 151 C = 13 N = color I = 4;
	SU  T = 152 C = 13 N = color I = 4;
	SU  T = 153 C = 13 N = color I = 4;
	SU  T = 154 C = 13 N = color I = 4;
	SU  T = 155 C = 13 N = color I = 4;
	SU  T = 156 C = 13 N = color I = 4;
	SU  T = 157 C = 13 N = color I = 4;
	SU  T = 158 C = 13 N = color I = 4;
	SU  T = 159 C = 13 N = color I = 4;
	SU  T = 160 C = 13 N = color I = 4;
	SU  T = 161 C = 13 N = color I = 4;
	SU  T = 162 C = 13 N = color I = 4;
	SU  T = 163 C = 13 N = color I = 4;
	SU  T = 164 C = 13 N = color I = 4;
	SU  T = 165 C = 13 N = color I = 4;
	SU  T = 166 C = 13 N = color I = 4;
	SU  T = 167 C = 13 N = color I = 4;
	SU  T = 168 C = 13 N = color I = 4;
	SU  T = 169 C = 13 N = color I = 4;
	SU  T = 170 C = 13 N = color I = 4;
	SU  T = 171 C = 13 N = color I = 4;
	SU  T = 172 C = 13 N = color I = 4;
	SU  T = 173 C = 13 N = color I = 4;
	SU  T = 174 C = 13 N = color I = 4;
	SU  T = 175 C = 13 N = color I = 4;
	SU  T = 178 C = 13 N = color I = 4;
	SU  T = 179 C = 13 N = color I = 4;
	SU  T = 180 C = 13 N = color I = 4;
	SU  T = 181 C = 13 N = color I = 4;
	SU  T = 182 C = 13 N = color I = 4;
	SU  T = 183 C = 13 N = color I = 4;
	SU  T = 184 C = 13 N = color I = 4;
	SU  T = 185 C = 13 N = color I = 4;
	SU  T = 186 C = 13 N = color I = 4;
	SU  T = 187 C = 13 N = color I = 4;
	SU  T = 188 C = 13 N = color I = 4;
	SU  T = 189 C = 13 N = color I = 4;
	SU  T = 190 C = 13 N = color I = 4;
	SU  T = 191 C = 13 N = color I = 4;
	SU  T = 192 C = 13 N = color I = 4;
	SU  T = 193 C = 13 N = color I = 4;
	SU  T = 195 C = 13 N = color I = 4;
	SU  T = 196 C = 13 N = color I = 4;
	SU  T = 197 C = 13 N = color I = 4;
	SU  T = 198 C = 13 N = color I = 4;
	SU  T = 199 C = 13 N = color I = 4;
	SU  T = 200 C = 13 N = color I = 4;
	SU  T = 201 C = 13 N = color I = 4;
	SU  T = 202 C = 13 N = color I = 4;
	SU  T = 203 C = 13 N = color I = 4;
	SU  T = 204 C = 13 N = color I = 4;

	SU  C = 14 N = color I = 4;
	SU  T = 1 C = 14 N = color I = 4;
	SU  T = 2 C = 14 N = color I = 4;
	SU  T = 3 C = 14 N = color I = 4;
	SU  T = 4 C = 14 N = color I = 4;
	SU  T = 5 C = 14 N = color I = 4;
	SU  T = 6 C = 14 N = color I = 4;
	SU  T = 7 C = 14 N = color I = 4;
	SU  T = 8 C = 14 N = color I = 4;
	SU  T = 9 C = 14 N = color I = 4;
	SU  T = 10 C = 14 N = color I = 4;
	SU  T = 11 C = 14 N = color I = 4;
	SU  T = 12 C = 14 N = color I = 4;
	SU  T = 13 C = 14 N = color I = 4;
	SU  T = 14 C = 14 N = color I = 4;
	SU  T = 15 C = 14 N = color I = 4;
	SU  T = 16 C = 14 N = color I = 4;
	SU  T = 17 C = 14 N = color I = 4;
	SU  T = 18 C = 14 N = color I = 4;
	SU  T = 19 C = 14 N = color I = 4;
	SU  T = 20 C = 14 N = color I = 4;
	SU  T = 21 C = 14 N = color I = 4;
	SU  T = 22 C = 14 N = color I = 4;
	SU  T = 23 C = 14 N = color I = 4;
	SU  T = 24 C = 14 N = color I = 4;
	SU  T = 25 C = 14 N = color I = 4;
	SU  T = 26 C = 14 N = color I = 4;
	SU  T = 27 C = 14 N = color I = 4;
	SU  T = 29 C = 14 N = color I = 4;
	SU  T = 30 C = 14 N = color I = 4;
	SU  T = 31 C = 14 N = color I = 4;
	SU  T = 32 C = 14 N = color I = 4;
	SU  T = 33 C = 14 N = color I = 4;
	SU  T = 34 C = 14 N = color I = 4;
	SU  T = 35 C = 14 N = color I = 4;
	SU  T = 36 C = 14 N = color I = 4;
	SU  T = 37 C = 14 N = color I = 4;
	SU  T = 38 C = 14 N = color I = 4;
	SU  T = 39 C = 14 N = color I = 4;
	SU  T = 40 C = 14 N = color I = 4;
	SU  T = 41 C = 14 N = color I = 4;
	SU  T = 42 C = 14 N = color I = 4;
	SU  T = 43 C = 14 N = color I = 4;
	SU  T = 44 C = 14 N = color I = 4;
	SU  T = 45 C = 14 N = color I = 4;
	SU  T = 46 C = 14 N = color I = 4;
	SU  T = 47 C = 14 N = color I = 4;
	SU  T = 48 C = 14 N = color I = 4;
	SU  T = 49 C = 14 N = color I = 4;
	SU  T = 50 C = 14 N = color I = 4;
	SU  T = 51 C = 14 N = color I = 4;
	SU  T = 52 C = 14 N = color I = 4;
	SU  T = 53 C = 14 N = color I = 4;
	SU  T = 54 C = 14 N = color I = 4;
	SU  T = 55 C = 14 N = color I = 4;
	SU  T = 56 C = 14 N = color I = 4;
	SU  T = 57 C = 14 N = color I = 4;
	SU  T = 58 C = 14 N = color I = 4;
	SU  T = 59 C = 14 N = color I = 4;
	SU  T = 60 C = 14 N = color I = 4;
	SU  T = 61 C = 14 N = color I = 4;
	SU  T = 62 C = 14 N = color I = 4;
	SU  T = 63 C = 14 N = color I = 4;
	SU  T = 64 C = 14 N = color I = 4;
	SU  T = 65 C = 14 N = color I = 4;
	SU  T = 66 C = 14 N = color I = 4;
	SU  T = 67 C = 14 N = color I = 4;
	SU  T = 68 C = 14 N = color I = 4;
	SU  T = 69 C = 14 N = color I = 4;
	SU  T = 70 C = 14 N = color I = 4;
	SU  T = 71 C = 14 N = color I = 4;
	SU  T = 72 C = 14 N = color I = 4;
	SU  T = 73 C = 14 N = color I = 4;
	SU  T = 74 C = 14 N = color I = 4;
	SU  T = 75 C = 14 N = color I = 4;
	SU  T = 76 C = 14 N = color I = 4;
	SU  T = 77 C = 14 N = color I = 4;
	SU  T = 78 C = 14 N = color I = 4;
	SU  T = 79 C = 14 N = color I = 4;
	SU  T = 80 C = 14 N = color I = 4;
	SU  T = 81 C = 14 N = color I = 4;
	SU  T = 83 C = 14 N = color I = 4;
	SU  T = 84 C = 14 N = color I = 4;
	SU  T = 85 C = 14 N = color I = 4;
	SU  T = 86 C = 14 N = color I = 4;
	SU  T = 87 C = 14 N = color I = 4;
	SU  T = 88 C = 14 N = color I = 4;
	SU  T = 89 C = 14 N = color I = 4;
	SU  T = 90 C = 14 N = color I = 4;
	SU  T = 91 C = 14 N = color I = 4;
	SU  T = 92 C = 14 N = color I = 4;
	SU  T = 93 C = 14 N = color I = 4;
	SU  T = 94 C = 14 N = color I = 4;
	SU  T = 95 C = 14 N = color I = 4;
	SU  T = 96 C = 14 N = color I = 4;
	SU  T = 97 C = 14 N = color I = 4;
	SU  T = 98 C = 14 N = color I = 4;
	SU  T = 99 C = 14 N = color I = 4;
	SU  T = 100 C = 14 N = color I = 4;
	SU  T = 101 C = 14 N = color I = 4;
	SU  T = 102 C = 14 N = color I = 4;
	SU  T = 103 C = 14 N = color I = 4;
	SU  T = 104 C = 14 N = color I = 4;
	SU  T = 105 C = 14 N = color I = 4;
	SU  T = 106 C = 14 N = color I = 4;
	SU  T = 107 C = 14 N = color I = 4;
	SU  T = 108 C = 14 N = color I = 4;
	SU  T = 109 C = 14 N = color I = 4;
	SU  T = 110 C = 14 N = color I = 4;
	SU  T = 111 C = 14 N = color I = 4;
	SU  T = 112 C = 14 N = color I = 4;
	SU  T = 113 C = 14 N = color I = 4;
	SU  T = 114 C = 14 N = color I = 4;
	SU  T = 115 C = 14 N = color I = 4;
	SU  T = 117 C = 14 N = color I = 4;
	SU  T = 118 C = 14 N = color I = 4;
	SU  T = 119 C = 14 N = color I = 4;
	SU  T = 120 C = 14 N = color I = 4;
	SU  T = 121 C = 14 N = color I = 4;
	SU  T = 122 C = 14 N = color I = 4;
	SU  T = 124 C = 14 N = color I = 4;
	SU  T = 125 C = 14 N = color I = 4;
	SU  T = 126 C = 14 N = color I = 4;
	SU  T = 127 C = 14 N = color I = 4;
	SU  T = 128 C = 14 N = color I = 4;
	SU  T = 129 C = 14 N = color I = 4;
	SU  T = 131 C = 14 N = color I = 4;
	SU  T = 132 C = 14 N = color I = 4;
	SU  T = 134 C = 14 N = color I = 4;
	SU  T = 135 C = 14 N = color I = 4;
	SU  T = 136 C = 14 N = color I = 4;
	SU  T = 137 C = 14 N = color I = 4;
	SU  T = 138 C = 14 N = color I = 4;
	SU  T = 139 C = 14 N = color I = 4;
	SU  T = 140 C = 14 N = color I = 4;
	SU  T = 141 C = 14 N = color I = 4;
	SU  T = 142 C = 14 N = color I = 4;
	SU  T = 143 C = 14 N = color I = 4;
	SU  T = 144 C = 14 N = color I = 4;
	SU  T = 145 C = 14 N = color I = 4;
	SU  T = 146 C = 14 N = color I = 4;
	SU  T = 147 C = 14 N = color I = 4;
	SU  T = 148 C = 14 N = color I = 4;
	SU  T = 149 C = 14 N = color I = 4;
	SU  T = 150 C = 14 N = color I = 4;
	SU  T = 151 C = 14 N = color I = 4;
	SU  T = 152 C = 14 N = color I = 4;
	SU  T = 153 C = 14 N = color I = 4;
	SU  T = 154 C = 14 N = color I = 4;
	SU  T = 155 C = 14 N = color I = 4;
	SU  T = 156 C = 14 N = color I = 4;
	SU  T = 157 C = 14 N = color I = 4;
	SU  T = 158 C = 14 N = color I = 4;
	SU  T = 159 C = 14 N = color I = 4;
	SU  T = 160 C = 14 N = color I = 4;
	SU  T = 161 C = 14 N = color I = 4;
	SU  T = 162 C = 14 N = color I = 4;
	SU  T = 163 C = 14 N = color I = 4;
	SU  T = 164 C = 14 N = color I = 4;
	SU  T = 165 C = 14 N = color I = 4;
	SU  T = 166 C = 14 N = color I = 4;
	SU  T = 167 C = 14 N = color I = 4;
	SU  T = 168 C = 14 N = color I = 4;
	SU  T = 169 C = 14 N = color I = 4;
	SU  T = 170 C = 14 N = color I = 4;
	SU  T = 171 C = 14 N = color I = 4;
	SU  T = 172 C = 14 N = color I = 4;
	SU  T = 173 C = 14 N = color I = 4;
	SU  T = 174 C = 14 N = color I = 4;
	SU  T = 175 C = 14 N = color I = 4;
	SU  T = 178 C = 14 N = color I = 4;
	SU  T = 179 C = 14 N = color I = 4;
	SU  T = 180 C = 14 N = color I = 4;
	SU  T = 181 C = 14 N = color I = 4;
	SU  T = 182 C = 14 N = color I = 4;
	SU  T = 183 C = 14 N = color I = 4;
	SU  T = 184 C = 14 N = color I = 4;
	SU  T = 185 C = 14 N = color I = 4;
	SU  T = 186 C = 14 N = color I = 4;
	SU  T = 187 C = 14 N = color I = 4;
	SU  T = 188 C = 14 N = color I = 4;
	SU  T = 189 C = 14 N = color I = 4;
	SU  T = 190 C = 14 N = color I = 4;
	SU  T = 191 C = 14 N = color I = 4;
	SU  T = 192 C = 14 N = color I = 4;
	SU  T = 193 C = 14 N = color I = 4;
	SU  T = 195 C = 14 N = color I = 4;
	SU  T = 196 C = 14 N = color I = 4;
	SU  T = 197 C = 14 N = color I = 4;
	SU  T = 198 C = 14 N = color I = 4;
	SU  T = 199 C = 14 N = color I = 4;
	SU  T = 200 C = 14 N = color I = 4;
	SU  T = 201 C = 14 N = color I = 4;
	SU  T = 202 C = 14 N = color I = 4;
	SU  T = 203 C = 14 N = color I = 4;
	SU  T = 204 C = 14 N = color I = 4;

	SU  C = 15 N = color I = 4;
	SU  T = 1 C = 15 N = color I = 4;
	SU  T = 2 C = 15 N = color I = 4;
	SU  T = 3 C = 15 N = color I = 4;
	SU  T = 4 C = 15 N = color I = 4;
	SU  T = 5 C = 15 N = color I = 4;
	SU  T = 6 C = 15 N = color I = 4;
	SU  T = 7 C = 15 N = color I = 4;
	SU  T = 8 C = 15 N = color I = 4;
	SU  T = 9 C = 15 N = color I = 4;
	SU  T = 10 C = 15 N = color I = 4;
	SU  T = 11 C = 15 N = color I = 4;
	SU  T = 12 C = 15 N = color I = 4;
	SU  T = 13 C = 15 N = color I = 4;
	SU  T = 14 C = 15 N = color I = 4;
	SU  T = 15 C = 15 N = color I = 4;
	SU  T = 16 C = 15 N = color I = 4;
	SU  T = 17 C = 15 N = color I = 4;
	SU  T = 18 C = 15 N = color I = 4;
	SU  T = 19 C = 15 N = color I = 4;
	SU  T = 20 C = 15 N = color I = 4;
	SU  T = 21 C = 15 N = color I = 4;
	SU  T = 22 C = 15 N = color I = 4;
	SU  T = 23 C = 15 N = color I = 4;
	SU  T = 24 C = 15 N = color I = 4;
	SU  T = 25 C = 15 N = color I = 4;
	SU  T = 26 C = 15 N = color I = 4;
	SU  T = 27 C = 15 N = color I = 4;
	SU  T = 29 C = 15 N = color I = 4;
	SU  T = 30 C = 15 N = color I = 4;
	SU  T = 31 C = 15 N = color I = 4;
	SU  T = 32 C = 15 N = color I = 4;
	SU  T = 33 C = 15 N = color I = 4;
	SU  T = 34 C = 15 N = color I = 4;
	SU  T = 35 C = 15 N = color I = 4;
	SU  T = 36 C = 15 N = color I = 4;
	SU  T = 37 C = 15 N = color I = 4;
	SU  T = 38 C = 15 N = color I = 4;
	SU  T = 39 C = 15 N = color I = 4;
	SU  T = 40 C = 15 N = color I = 4;
	SU  T = 41 C = 15 N = color I = 4;
	SU  T = 42 C = 15 N = color I = 4;
	SU  T = 43 C = 15 N = color I = 4;
	SU  T = 44 C = 15 N = color I = 4;
	SU  T = 45 C = 15 N = color I = 4;
	SU  T = 46 C = 15 N = color I = 4;
	SU  T = 47 C = 15 N = color I = 4;
	SU  T = 48 C = 15 N = color I = 4;
	SU  T = 49 C = 15 N = color I = 4;
	SU  T = 50 C = 15 N = color I = 4;
	SU  T = 51 C = 15 N = color I = 4;
	SU  T = 52 C = 15 N = color I = 4;
	SU  T = 53 C = 15 N = color I = 4;
	SU  T = 54 C = 15 N = color I = 4;
	SU  T = 55 C = 15 N = color I = 4;
	SU  T = 56 C = 15 N = color I = 4;
	SU  T = 57 C = 15 N = color I = 4;
	SU  T = 58 C = 15 N = color I = 4;
	SU  T = 59 C = 15 N = color I = 4;
	SU  T = 60 C = 15 N = color I = 4;
	SU  T = 61 C = 15 N = color I = 4;
	SU  T = 62 C = 15 N = color I = 4;
	SU  T = 63 C = 15 N = color I = 4;
	SU  T = 64 C = 15 N = color I = 4;
	SU  T = 65 C = 15 N = color I = 4;
	SU  T = 66 C = 15 N = color I = 4;
	SU  T = 67 C = 15 N = color I = 4;
	SU  T = 68 C = 15 N = color I = 4;
	SU  T = 69 C = 15 N = color I = 4;
	SU  T = 70 C = 15 N = color I = 4;
	SU  T = 71 C = 15 N = color I = 4;
	SU  T = 72 C = 15 N = color I = 4;
	SU  T = 73 C = 15 N = color I = 4;
	SU  T = 74 C = 15 N = color I = 4;
	SU  T = 75 C = 15 N = color I = 4;
	SU  T = 76 C = 15 N = color I = 4;
	SU  T = 77 C = 15 N = color I = 4;
	SU  T = 78 C = 15 N = color I = 4;
	SU  T = 79 C = 15 N = color I = 4;
	SU  T = 80 C = 15 N = color I = 4;
	SU  T = 81 C = 15 N = color I = 4;
	SU  T = 83 C = 15 N = color I = 4;
	SU  T = 84 C = 15 N = color I = 4;
	SU  T = 85 C = 15 N = color I = 4;
	SU  T = 86 C = 15 N = color I = 4;
	SU  T = 87 C = 15 N = color I = 4;
	SU  T = 88 C = 15 N = color I = 4;
	SU  T = 89 C = 15 N = color I = 4;
	SU  T = 90 C = 15 N = color I = 4;
	SU  T = 91 C = 15 N = color I = 4;
	SU  T = 92 C = 15 N = color I = 4;
	SU  T = 93 C = 15 N = color I = 4;
	SU  T = 94 C = 15 N = color I = 4;
	SU  T = 95 C = 15 N = color I = 4;
	SU  T = 96 C = 15 N = color I = 4;
	SU  T = 97 C = 15 N = color I = 4;
	SU  T = 98 C = 15 N = color I = 4;
	SU  T = 99 C = 15 N = color I = 4;
	SU  T = 100 C = 15 N = color I = 4;
	SU  T = 101 C = 15 N = color I = 4;
	SU  T = 102 C = 15 N = color I = 4;
	SU  T = 103 C = 15 N = color I = 4;
	SU  T = 104 C = 15 N = color I = 4;
	SU  T = 105 C = 15 N = color I = 4;
	SU  T = 106 C = 15 N = color I = 4;
	SU  T = 107 C = 15 N = color I = 4;
	SU  T = 108 C = 15 N = color I = 4;
	SU  T = 109 C = 15 N = color I = 4;
	SU  T = 110 C = 15 N = color I = 4;
	SU  T = 111 C = 15 N = color I = 4;
	SU  T = 112 C = 15 N = color I = 4;
	SU  T = 113 C = 15 N = color I = 4;
	SU  T = 114 C = 15 N = color I = 4;
	SU  T = 115 C = 15 N = color I = 4;
	SU  T = 117 C = 15 N = color I = 4;
	SU  T = 118 C = 15 N = color I = 4;
	SU  T = 119 C = 15 N = color I = 4;
	SU  T = 120 C = 15 N = color I = 4;
	SU  T = 121 C = 15 N = color I = 4;
	SU  T = 122 C = 15 N = color I = 4;
	SU  T = 124 C = 15 N = color I = 4;
	SU  T = 125 C = 15 N = color I = 4;
	SU  T = 126 C = 15 N = color I = 4;
	SU  T = 127 C = 15 N = color I = 4;
	SU  T = 128 C = 15 N = color I = 4;
	SU  T = 129 C = 15 N = color I = 4;
	SU  T = 131 C = 15 N = color I = 4;
	SU  T = 132 C = 15 N = color I = 4;
	SU  T = 134 C = 15 N = color I = 4;
	SU  T = 135 C = 15 N = color I = 4;
	SU  T = 136 C = 15 N = color I = 4;
	SU  T = 137 C = 15 N = color I = 4;
	SU  T = 138 C = 15 N = color I = 4;
	SU  T = 139 C = 15 N = color I = 4;
	SU  T = 140 C = 15 N = color I = 4;
	SU  T = 141 C = 15 N = color I = 4;
	SU  T = 142 C = 15 N = color I = 4;
	SU  T = 143 C = 15 N = color I = 4;
	SU  T = 144 C = 15 N = color I = 4;
	SU  T = 145 C = 15 N = color I = 4;
	SU  T = 146 C = 15 N = color I = 4;
	SU  T = 147 C = 15 N = color I = 4;
	SU  T = 148 C = 15 N = color I = 4;
	SU  T = 149 C = 15 N = color I = 4;
	SU  T = 150 C = 15 N = color I = 4;
	SU  T = 151 C = 15 N = color I = 4;
	SU  T = 152 C = 15 N = color I = 4;
	SU  T = 153 C = 15 N = color I = 4;
	SU  T = 154 C = 15 N = color I = 4;
	SU  T = 155 C = 15 N = color I = 4;
	SU  T = 156 C = 15 N = color I = 4;
	SU  T = 157 C = 15 N = color I = 4;
	SU  T = 158 C = 15 N = color I = 4;
	SU  T = 159 C = 15 N = color I = 4;
	SU  T = 160 C = 15 N = color I = 4;
	SU  T = 161 C = 15 N = color I = 4;
	SU  T = 162 C = 15 N = color I = 4;
	SU  T = 163 C = 15 N = color I = 4;
	SU  T = 164 C = 15 N = color I = 4;
	SU  T = 165 C = 15 N = color I = 4;
	SU  T = 166 C = 15 N = color I = 4;
	SU  T = 167 C = 15 N = color I = 4;
	SU  T = 168 C = 15 N = color I = 4;
	SU  T = 169 C = 15 N = color I = 4;
	SU  T = 170 C = 15 N = color I = 4;
	SU  T = 171 C = 15 N = color I = 4;
	SU  T = 172 C = 15 N = color I = 4;
	SU  T = 173 C = 15 N = color I = 4;
	SU  T = 174 C = 15 N = color I = 4;
	SU  T = 175 C = 15 N = color I = 4;
	SU  T = 178 C = 15 N = color I = 4;
	SU  T = 179 C = 15 N = color I = 4;
	SU  T = 180 C = 15 N = color I = 4;
	SU  T = 181 C = 15 N = color I = 4;
	SU  T = 182 C = 15 N = color I = 4;
	SU  T = 183 C = 15 N = color I = 4;
	SU  T = 184 C = 15 N = color I = 4;
	SU  T = 185 C = 15 N = color I = 4;
	SU  T = 186 C = 15 N = color I = 4;
	SU  T = 187 C = 15 N = color I = 4;
	SU  T = 188 C = 15 N = color I = 4;
	SU  T = 189 C = 15 N = color I = 4;
	SU  T = 190 C = 15 N = color I = 4;
	SU  T = 191 C = 15 N = color I = 4;
	SU  T = 192 C = 15 N = color I = 4;
	SU  T = 193 C = 15 N = color I = 4;
	SU  T = 195 C = 15 N = color I = 4;
	SU  T = 196 C = 15 N = color I = 4;
	SU  T = 197 C = 15 N = color I = 4;
	SU  T = 198 C = 15 N = color I = 4;
	SU  T = 199 C = 15 N = color I = 4;
	SU  T = 200 C = 15 N = color I = 4;
	SU  T = 201 C = 15 N = color I = 4;
	SU  T = 202 C = 15 N = color I = 4;
	SU  T = 203 C = 15 N = color I = 4;
	SU  T = 204 C = 15 N = color I = 4;

	SU  C = 16 N = color I = 4;
	SU  T = 1 C = 16 N = color I = 4;
	SU  T = 2 C = 16 N = color I = 4;
	SU  T = 3 C = 16 N = color I = 4;
	SU  T = 4 C = 16 N = color I = 4;
	SU  T = 5 C = 16 N = color I = 4;
	SU  T = 6 C = 16 N = color I = 4;
	SU  T = 7 C = 16 N = color I = 4;
	SU  T = 8 C = 16 N = color I = 4;
	SU  T = 9 C = 16 N = color I = 4;
	SU  T = 10 C = 16 N = color I = 4;
	SU  T = 11 C = 16 N = color I = 4;
	SU  T = 12 C = 16 N = color I = 4;
	SU  T = 13 C = 16 N = color I = 4;
	SU  T = 14 C = 16 N = color I = 4;
	SU  T = 15 C = 16 N = color I = 4;
	SU  T = 16 C = 16 N = color I = 4;
	SU  T = 17 C = 16 N = color I = 4;
	SU  T = 18 C = 16 N = color I = 4;
	SU  T = 19 C = 16 N = color I = 4;
	SU  T = 20 C = 16 N = color I = 4;
	SU  T = 21 C = 16 N = color I = 4;
	SU  T = 22 C = 16 N = color I = 4;
	SU  T = 23 C = 16 N = color I = 4;
	SU  T = 24 C = 16 N = color I = 4;
	SU  T = 25 C = 16 N = color I = 4;
	SU  T = 26 C = 16 N = color I = 4;
	SU  T = 27 C = 16 N = color I = 4;
	SU  T = 29 C = 16 N = color I = 4;
	SU  T = 30 C = 16 N = color I = 4;
	SU  T = 31 C = 16 N = color I = 4;
	SU  T = 32 C = 16 N = color I = 4;
	SU  T = 33 C = 16 N = color I = 4;
	SU  T = 34 C = 16 N = color I = 4;
	SU  T = 35 C = 16 N = color I = 4;
	SU  T = 36 C = 16 N = color I = 4;
	SU  T = 37 C = 16 N = color I = 4;
	SU  T = 38 C = 16 N = color I = 4;
	SU  T = 39 C = 16 N = color I = 4;
	SU  T = 40 C = 16 N = color I = 4;
	SU  T = 41 C = 16 N = color I = 4;
	SU  T = 42 C = 16 N = color I = 4;
	SU  T = 43 C = 16 N = color I = 4;
	SU  T = 44 C = 16 N = color I = 4;
	SU  T = 45 C = 16 N = color I = 4;
	SU  T = 46 C = 16 N = color I = 4;
	SU  T = 47 C = 16 N = color I = 4;
	SU  T = 48 C = 16 N = color I = 4;
	SU  T = 49 C = 16 N = color I = 4;
	SU  T = 50 C = 16 N = color I = 4;
	SU  T = 51 C = 16 N = color I = 4;
	SU  T = 52 C = 16 N = color I = 4;
	SU  T = 53 C = 16 N = color I = 4;
	SU  T = 54 C = 16 N = color I = 4;
	SU  T = 55 C = 16 N = color I = 4;
	SU  T = 56 C = 16 N = color I = 4;
	SU  T = 57 C = 16 N = color I = 4;
	SU  T = 58 C = 16 N = color I = 4;
	SU  T = 59 C = 16 N = color I = 4;
	SU  T = 60 C = 16 N = color I = 4;
	SU  T = 61 C = 16 N = color I = 4;
	SU  T = 62 C = 16 N = color I = 4;
	SU  T = 63 C = 16 N = color I = 4;
	SU  T = 64 C = 16 N = color I = 4;
	SU  T = 65 C = 16 N = color I = 4;
	SU  T = 66 C = 16 N = color I = 4;
	SU  T = 67 C = 16 N = color I = 4;
	SU  T = 68 C = 16 N = color I = 4;
	SU  T = 69 C = 16 N = color I = 4;
	SU  T = 70 C = 16 N = color I = 4;
	SU  T = 71 C = 16 N = color I = 4;
	SU  T = 72 C = 16 N = color I = 4;
	SU  T = 73 C = 16 N = color I = 4;
	SU  T = 74 C = 16 N = color I = 4;
	SU  T = 75 C = 16 N = color I = 4;
	SU  T = 76 C = 16 N = color I = 4;
	SU  T = 77 C = 16 N = color I = 4;
	SU  T = 78 C = 16 N = color I = 4;
	SU  T = 79 C = 16 N = color I = 4;
	SU  T = 80 C = 16 N = color I = 4;
	SU  T = 81 C = 16 N = color I = 4;
	SU  T = 83 C = 16 N = color I = 4;
	SU  T = 84 C = 16 N = color I = 4;
	SU  T = 85 C = 16 N = color I = 4;
	SU  T = 86 C = 16 N = color I = 4;
	SU  T = 87 C = 16 N = color I = 4;
	SU  T = 88 C = 16 N = color I = 4;
	SU  T = 89 C = 16 N = color I = 4;
	SU  T = 90 C = 16 N = color I = 4;
	SU  T = 91 C = 16 N = color I = 4;
	SU  T = 92 C = 16 N = color I = 4;
	SU  T = 93 C = 16 N = color I = 4;
	SU  T = 94 C = 16 N = color I = 4;
	SU  T = 95 C = 16 N = color I = 4;
	SU  T = 96 C = 16 N = color I = 4;
	SU  T = 97 C = 16 N = color I = 4;
	SU  T = 98 C = 16 N = color I = 4;
	SU  T = 99 C = 16 N = color I = 4;
	SU  T = 100 C = 16 N = color I = 4;
	SU  T = 101 C = 16 N = color I = 4;
	SU  T = 102 C = 16 N = color I = 4;
	SU  T = 103 C = 16 N = color I = 4;
	SU  T = 104 C = 16 N = color I = 4;
	SU  T = 105 C = 16 N = color I = 4;
	SU  T = 106 C = 16 N = color I = 4;
	SU  T = 107 C = 16 N = color I = 4;
	SU  T = 108 C = 16 N = color I = 4;
	SU  T = 109 C = 16 N = color I = 4;
	SU  T = 110 C = 16 N = color I = 4;
	SU  T = 111 C = 16 N = color I = 4;
	SU  T = 112 C = 16 N = color I = 4;
	SU  T = 113 C = 16 N = color I = 4;
	SU  T = 114 C = 16 N = color I = 4;
	SU  T = 115 C = 16 N = color I = 4;
	SU  T = 117 C = 16 N = color I = 4;
	SU  T = 118 C = 16 N = color I = 4;
	SU  T = 119 C = 16 N = color I = 4;
	SU  T = 120 C = 16 N = color I = 4;
	SU  T = 121 C = 16 N = color I = 4;
	SU  T = 122 C = 16 N = color I = 4;
	SU  T = 124 C = 16 N = color I = 4;
	SU  T = 125 C = 16 N = color I = 4;
	SU  T = 126 C = 16 N = color I = 4;
	SU  T = 127 C = 16 N = color I = 4;
	SU  T = 128 C = 16 N = color I = 4;
	SU  T = 129 C = 16 N = color I = 4;
	SU  T = 131 C = 16 N = color I = 4;
	SU  T = 132 C = 16 N = color I = 4;
	SU  T = 134 C = 16 N = color I = 4;
	SU  T = 135 C = 16 N = color I = 4;
	SU  T = 136 C = 16 N = color I = 4;
	SU  T = 137 C = 16 N = color I = 4;
	SU  T = 138 C = 16 N = color I = 4;
	SU  T = 139 C = 16 N = color I = 4;
	SU  T = 140 C = 16 N = color I = 4;
	SU  T = 141 C = 16 N = color I = 4;
	SU  T = 142 C = 16 N = color I = 4;
	SU  T = 143 C = 16 N = color I = 4;
	SU  T = 144 C = 16 N = color I = 4;
	SU  T = 145 C = 16 N = color I = 4;
	SU  T = 146 C = 16 N = color I = 4;
	SU  T = 147 C = 16 N = color I = 4;
	SU  T = 148 C = 16 N = color I = 4;
	SU  T = 149 C = 16 N = color I = 4;
	SU  T = 150 C = 16 N = color I = 4;
	SU  T = 151 C = 16 N = color I = 4;
	SU  T = 152 C = 16 N = color I = 4;
	SU  T = 153 C = 16 N = color I = 4;
	SU  T = 154 C = 16 N = color I = 4;
	SU  T = 155 C = 16 N = color I = 4;
	SU  T = 156 C = 16 N = color I = 4;
	SU  T = 157 C = 16 N = color I = 4;
	SU  T = 158 C = 16 N = color I = 4;
	SU  T = 159 C = 16 N = color I = 4;
	SU  T = 160 C = 16 N = color I = 4;
	SU  T = 161 C = 16 N = color I = 4;
	SU  T = 162 C = 16 N = color I = 4;
	SU  T = 163 C = 16 N = color I = 4;
	SU  T = 164 C = 16 N = color I = 4;
	SU  T = 165 C = 16 N = color I = 4;
	SU  T = 166 C = 16 N = color I = 4;
	SU  T = 167 C = 16 N = color I = 4;
	SU  T = 168 C = 16 N = color I = 4;
	SU  T = 169 C = 16 N = color I = 4;
	SU  T = 170 C = 16 N = color I = 4;
	SU  T = 171 C = 16 N = color I = 4;
	SU  T = 172 C = 16 N = color I = 4;
	SU  T = 173 C = 16 N = color I = 4;
	SU  T = 174 C = 16 N = color I = 4;
	SU  T = 175 C = 16 N = color I = 4;
	SU  T = 178 C = 16 N = color I = 4;
	SU  T = 179 C = 16 N = color I = 4;
	SU  T = 180 C = 16 N = color I = 4;
	SU  T = 181 C = 16 N = color I = 4;
	SU  T = 182 C = 16 N = color I = 4;
	SU  T = 183 C = 16 N = color I = 4;
	SU  T = 184 C = 16 N = color I = 4;
	SU  T = 185 C = 16 N = color I = 4;
	SU  T = 186 C = 16 N = color I = 4;
	SU  T = 187 C = 16 N = color I = 4;
	SU  T = 188 C = 16 N = color I = 4;
	SU  T = 189 C = 16 N = color I = 4;
	SU  T = 190 C = 16 N = color I = 4;
	SU  T = 191 C = 16 N = color I = 4;
	SU  T = 192 C = 16 N = color I = 4;
	SU  T = 193 C = 16 N = color I = 4;
	SU  T = 195 C = 16 N = color I = 4;
	SU  T = 196 C = 16 N = color I = 4;
	SU  T = 197 C = 16 N = color I = 4;
	SU  T = 198 C = 16 N = color I = 4;
	SU  T = 199 C = 16 N = color I = 4;
	SU  T = 200 C = 16 N = color I = 4;
	SU  T = 201 C = 16 N = color I = 4;
	SU  T = 202 C = 16 N = color I = 4;
	SU  T = 203 C = 16 N = color I = 4;
	SU  T = 204 C = 16 N = color I = 4;

	SU  C = 17 N = color I = 4;
	SU  T = 1 C = 17 N = color I = 4;
	SU  T = 2 C = 17 N = color I = 4;
	SU  T = 3 C = 17 N = color I = 4;
	SU  T = 4 C = 17 N = color I = 4;
	SU  T = 5 C = 17 N = color I = 4;
	SU  T = 6 C = 17 N = color I = 4;
	SU  T = 7 C = 17 N = color I = 4;
	SU  T = 8 C = 17 N = color I = 4;
	SU  T = 9 C = 17 N = color I = 4;
	SU  T = 10 C = 17 N = color I = 4;
	SU  T = 11 C = 17 N = color I = 4;
	SU  T = 12 C = 17 N = color I = 4;
	SU  T = 13 C = 17 N = color I = 4;
	SU  T = 14 C = 17 N = color I = 4;
	SU  T = 15 C = 17 N = color I = 4;
	SU  T = 16 C = 17 N = color I = 4;
	SU  T = 17 C = 17 N = color I = 4;
	SU  T = 18 C = 17 N = color I = 4;
	SU  T = 19 C = 17 N = color I = 4;
	SU  T = 20 C = 17 N = color I = 4;
	SU  T = 21 C = 17 N = color I = 4;
	SU  T = 22 C = 17 N = color I = 4;
	SU  T = 23 C = 17 N = color I = 4;
	SU  T = 24 C = 17 N = color I = 4;
	SU  T = 25 C = 17 N = color I = 4;
	SU  T = 26 C = 17 N = color I = 4;
	SU  T = 27 C = 17 N = color I = 4;
	SU  T = 29 C = 17 N = color I = 4;
	SU  T = 30 C = 17 N = color I = 4;
	SU  T = 31 C = 17 N = color I = 4;
	SU  T = 32 C = 17 N = color I = 4;
	SU  T = 33 C = 17 N = color I = 4;
	SU  T = 34 C = 17 N = color I = 4;
	SU  T = 35 C = 17 N = color I = 4;
	SU  T = 36 C = 17 N = color I = 4;
	SU  T = 37 C = 17 N = color I = 4;
	SU  T = 38 C = 17 N = color I = 4;
	SU  T = 39 C = 17 N = color I = 4;
	SU  T = 40 C = 17 N = color I = 4;
	SU  T = 41 C = 17 N = color I = 4;
	SU  T = 42 C = 17 N = color I = 4;
	SU  T = 43 C = 17 N = color I = 4;
	SU  T = 44 C = 17 N = color I = 4;
	SU  T = 45 C = 17 N = color I = 4;
	SU  T = 46 C = 17 N = color I = 4;
	SU  T = 47 C = 17 N = color I = 4;
	SU  T = 48 C = 17 N = color I = 4;
	SU  T = 49 C = 17 N = color I = 4;
	SU  T = 50 C = 17 N = color I = 4;
	SU  T = 51 C = 17 N = color I = 4;
	SU  T = 52 C = 17 N = color I = 4;
	SU  T = 53 C = 17 N = color I = 4;
	SU  T = 54 C = 17 N = color I = 4;
	SU  T = 55 C = 17 N = color I = 4;
	SU  T = 56 C = 17 N = color I = 4;
	SU  T = 57 C = 17 N = color I = 4;
	SU  T = 58 C = 17 N = color I = 4;
	SU  T = 59 C = 17 N = color I = 4;
	SU  T = 60 C = 17 N = color I = 4;
	SU  T = 61 C = 17 N = color I = 4;
	SU  T = 62 C = 17 N = color I = 4;
	SU  T = 63 C = 17 N = color I = 4;
	SU  T = 64 C = 17 N = color I = 4;
	SU  T = 65 C = 17 N = color I = 4;
	SU  T = 66 C = 17 N = color I = 4;
	SU  T = 67 C = 17 N = color I = 4;
	SU  T = 68 C = 17 N = color I = 4;
	SU  T = 69 C = 17 N = color I = 4;
	SU  T = 70 C = 17 N = color I = 4;
	SU  T = 71 C = 17 N = color I = 4;
	SU  T = 72 C = 17 N = color I = 4;
	SU  T = 73 C = 17 N = color I = 4;
	SU  T = 74 C = 17 N = color I = 4;
	SU  T = 75 C = 17 N = color I = 4;
	SU  T = 76 C = 17 N = color I = 4;
	SU  T = 77 C = 17 N = color I = 4;
	SU  T = 78 C = 17 N = color I = 4;
	SU  T = 79 C = 17 N = color I = 4;
	SU  T = 80 C = 17 N = color I = 4;
	SU  T = 81 C = 17 N = color I = 4;
	SU  T = 83 C = 17 N = color I = 4;
	SU  T = 84 C = 17 N = color I = 4;
	SU  T = 85 C = 17 N = color I = 4;
	SU  T = 86 C = 17 N = color I = 4;
	SU  T = 87 C = 17 N = color I = 4;
	SU  T = 88 C = 17 N = color I = 4;
	SU  T = 89 C = 17 N = color I = 4;
	SU  T = 90 C = 17 N = color I = 4;
	SU  T = 91 C = 17 N = color I = 4;
	SU  T = 92 C = 17 N = color I = 4;
	SU  T = 93 C = 17 N = color I = 4;
	SU  T = 94 C = 17 N = color I = 4;
	SU  T = 95 C = 17 N = color I = 4;
	SU  T = 96 C = 17 N = color I = 4;
	SU  T = 97 C = 17 N = color I = 4;
	SU  T = 98 C = 17 N = color I = 4;
	SU  T = 99 C = 17 N = color I = 4;
	SU  T = 100 C = 17 N = color I = 4;
	SU  T = 101 C = 17 N = color I = 4;
	SU  T = 102 C = 17 N = color I = 4;
	SU  T = 103 C = 17 N = color I = 4;
	SU  T = 104 C = 17 N = color I = 4;
	SU  T = 105 C = 17 N = color I = 4;
	SU  T = 106 C = 17 N = color I = 4;
	SU  T = 107 C = 17 N = color I = 4;
	SU  T = 108 C = 17 N = color I = 4;
	SU  T = 109 C = 17 N = color I = 4;
	SU  T = 110 C = 17 N = color I = 4;
	SU  T = 111 C = 17 N = color I = 4;
	SU  T = 112 C = 17 N = color I = 4;
	SU  T = 113 C = 17 N = color I = 4;
	SU  T = 114 C = 17 N = color I = 4;
	SU  T = 115 C = 17 N = color I = 4;
	SU  T = 117 C = 17 N = color I = 4;
	SU  T = 118 C = 17 N = color I = 4;
	SU  T = 119 C = 17 N = color I = 4;
	SU  T = 120 C = 17 N = color I = 4;
	SU  T = 121 C = 17 N = color I = 4;
	SU  T = 122 C = 17 N = color I = 4;
	SU  T = 124 C = 17 N = color I = 4;
	SU  T = 125 C = 17 N = color I = 4;
	SU  T = 126 C = 17 N = color I = 4;
	SU  T = 127 C = 17 N = color I = 4;
	SU  T = 128 C = 17 N = color I = 4;
	SU  T = 129 C = 17 N = color I = 4;
	SU  T = 131 C = 17 N = color I = 4;
	SU  T = 132 C = 17 N = color I = 4;
	SU  T = 134 C = 17 N = color I = 4;
	SU  T = 135 C = 17 N = color I = 4;
	SU  T = 136 C = 17 N = color I = 4;
	SU  T = 137 C = 17 N = color I = 4;
	SU  T = 138 C = 17 N = color I = 4;
	SU  T = 139 C = 17 N = color I = 4;
	SU  T = 140 C = 17 N = color I = 4;
	SU  T = 141 C = 17 N = color I = 4;
	SU  T = 142 C = 17 N = color I = 4;
	SU  T = 143 C = 17 N = color I = 4;
	SU  T = 144 C = 17 N = color I = 4;
	SU  T = 145 C = 17 N = color I = 4;
	SU  T = 146 C = 17 N = color I = 4;
	SU  T = 147 C = 17 N = color I = 4;
	SU  T = 148 C = 17 N = color I = 4;
	SU  T = 149 C = 17 N = color I = 4;
	SU  T = 150 C = 17 N = color I = 4;
	SU  T = 151 C = 17 N = color I = 4;
	SU  T = 152 C = 17 N = color I = 4;
	SU  T = 153 C = 17 N = color I = 4;
	SU  T = 154 C = 17 N = color I = 4;
	SU  T = 155 C = 17 N = color I = 4;
	SU  T = 156 C = 17 N = color I = 4;
	SU  T = 157 C = 17 N = color I = 4;
	SU  T = 158 C = 17 N = color I = 4;
	SU  T = 159 C = 17 N = color I = 4;
	SU  T = 160 C = 17 N = color I = 4;
	SU  T = 161 C = 17 N = color I = 4;
	SU  T = 162 C = 17 N = color I = 4;
	SU  T = 163 C = 17 N = color I = 4;
	SU  T = 164 C = 17 N = color I = 4;
	SU  T = 165 C = 17 N = color I = 4;
	SU  T = 166 C = 17 N = color I = 4;
	SU  T = 167 C = 17 N = color I = 4;
	SU  T = 168 C = 17 N = color I = 4;
	SU  T = 169 C = 17 N = color I = 4;
	SU  T = 170 C = 17 N = color I = 4;
	SU  T = 171 C = 17 N = color I = 4;
	SU  T = 172 C = 17 N = color I = 4;
	SU  T = 173 C = 17 N = color I = 4;
	SU  T = 174 C = 17 N = color I = 4;
	SU  T = 175 C = 17 N = color I = 4;
	SU  T = 178 C = 17 N = color I = 4;
	SU  T = 179 C = 17 N = color I = 4;
	SU  T = 180 C = 17 N = color I = 4;
	SU  T = 181 C = 17 N = color I = 4;
	SU  T = 182 C = 17 N = color I = 4;
	SU  T = 183 C = 17 N = color I = 4;
	SU  T = 184 C = 17 N = color I = 4;
	SU  T = 185 C = 17 N = color I = 4;
	SU  T = 186 C = 17 N = color I = 4;
	SU  T = 187 C = 17 N = color I = 4;
	SU  T = 188 C = 17 N = color I = 4;
	SU  T = 189 C = 17 N = color I = 4;
	SU  T = 190 C = 17 N = color I = 4;
	SU  T = 191 C = 17 N = color I = 4;
	SU  T = 192 C = 17 N = color I = 4;
	SU  T = 193 C = 17 N = color I = 4;
	SU  T = 195 C = 17 N = color I = 4;
	SU  T = 196 C = 17 N = color I = 4;
	SU  T = 197 C = 17 N = color I = 4;
	SU  T = 198 C = 17 N = color I = 4;
	SU  T = 199 C = 17 N = color I = 4;
	SU  T = 200 C = 17 N = color I = 4;
	SU  T = 201 C = 17 N = color I = 4;
	SU  T = 202 C = 17 N = color I = 4;
	SU  T = 203 C = 17 N = color I = 4;
	SU  T = 204 C = 17 N = color I = 4;

	SU  C = 18 N = color I = 4;
	SU  T = 1 C = 18 N = color I = 4;
	SU  T = 2 C = 18 N = color I = 4;
	SU  T = 3 C = 18 N = color I = 4;
	SU  T = 4 C = 18 N = color I = 4;
	SU  T = 5 C = 18 N = color I = 4;
	SU  T = 6 C = 18 N = color I = 4;
	SU  T = 7 C = 18 N = color I = 4;
	SU  T = 8 C = 18 N = color I = 4;
	SU  T = 9 C = 18 N = color I = 4;
	SU  T = 10 C = 18 N = color I = 4;
	SU  T = 11 C = 18 N = color I = 4;
	SU  T = 12 C = 18 N = color I = 4;
	SU  T = 13 C = 18 N = color I = 4;
	SU  T = 14 C = 18 N = color I = 4;
	SU  T = 15 C = 18 N = color I = 4;
	SU  T = 16 C = 18 N = color I = 4;
	SU  T = 17 C = 18 N = color I = 4;
	SU  T = 18 C = 18 N = color I = 4;
	SU  T = 19 C = 18 N = color I = 4;
	SU  T = 20 C = 18 N = color I = 4;
	SU  T = 21 C = 18 N = color I = 4;
	SU  T = 22 C = 18 N = color I = 4;
	SU  T = 23 C = 18 N = color I = 4;
	SU  T = 24 C = 18 N = color I = 4;
	SU  T = 25 C = 18 N = color I = 4;
	SU  T = 26 C = 18 N = color I = 4;
	SU  T = 27 C = 18 N = color I = 4;
	SU  T = 29 C = 18 N = color I = 4;
	SU  T = 30 C = 18 N = color I = 4;
	SU  T = 31 C = 18 N = color I = 4;
	SU  T = 32 C = 18 N = color I = 4;
	SU  T = 33 C = 18 N = color I = 4;
	SU  T = 34 C = 18 N = color I = 4;
	SU  T = 35 C = 18 N = color I = 4;
	SU  T = 36 C = 18 N = color I = 4;
	SU  T = 37 C = 18 N = color I = 4;
	SU  T = 38 C = 18 N = color I = 4;
	SU  T = 39 C = 18 N = color I = 4;
	SU  T = 40 C = 18 N = color I = 4;
	SU  T = 41 C = 18 N = color I = 4;
	SU  T = 42 C = 18 N = color I = 4;
	SU  T = 43 C = 18 N = color I = 4;
	SU  T = 44 C = 18 N = color I = 4;
	SU  T = 45 C = 18 N = color I = 4;
	SU  T = 46 C = 18 N = color I = 4;
	SU  T = 47 C = 18 N = color I = 4;
	SU  T = 48 C = 18 N = color I = 4;
	SU  T = 49 C = 18 N = color I = 4;
	SU  T = 50 C = 18 N = color I = 4;
	SU  T = 51 C = 18 N = color I = 4;
	SU  T = 52 C = 18 N = color I = 4;
	SU  T = 53 C = 18 N = color I = 4;
	SU  T = 54 C = 18 N = color I = 4;
	SU  T = 55 C = 18 N = color I = 4;
	SU  T = 56 C = 18 N = color I = 4;
	SU  T = 57 C = 18 N = color I = 4;
	SU  T = 58 C = 18 N = color I = 4;
	SU  T = 59 C = 18 N = color I = 4;
	SU  T = 60 C = 18 N = color I = 4;
	SU  T = 61 C = 18 N = color I = 4;
	SU  T = 62 C = 18 N = color I = 4;
	SU  T = 63 C = 18 N = color I = 4;
	SU  T = 64 C = 18 N = color I = 4;
	SU  T = 65 C = 18 N = color I = 4;
	SU  T = 66 C = 18 N = color I = 4;
	SU  T = 67 C = 18 N = color I = 4;
	SU  T = 68 C = 18 N = color I = 4;
	SU  T = 69 C = 18 N = color I = 4;
	SU  T = 70 C = 18 N = color I = 4;
	SU  T = 71 C = 18 N = color I = 4;
	SU  T = 72 C = 18 N = color I = 4;
	SU  T = 73 C = 18 N = color I = 4;
	SU  T = 74 C = 18 N = color I = 4;
	SU  T = 75 C = 18 N = color I = 4;
	SU  T = 76 C = 18 N = color I = 4;
	SU  T = 77 C = 18 N = color I = 4;
	SU  T = 78 C = 18 N = color I = 4;
	SU  T = 79 C = 18 N = color I = 4;
	SU  T = 80 C = 18 N = color I = 4;
	SU  T = 81 C = 18 N = color I = 4;
	SU  T = 83 C = 18 N = color I = 4;
	SU  T = 84 C = 18 N = color I = 4;
	SU  T = 85 C = 18 N = color I = 4;
	SU  T = 86 C = 18 N = color I = 4;
	SU  T = 87 C = 18 N = color I = 4;
	SU  T = 88 C = 18 N = color I = 4;
	SU  T = 89 C = 18 N = color I = 4;
	SU  T = 90 C = 18 N = color I = 4;
	SU  T = 91 C = 18 N = color I = 4;
	SU  T = 92 C = 18 N = color I = 4;
	SU  T = 93 C = 18 N = color I = 4;
	SU  T = 94 C = 18 N = color I = 4;
	SU  T = 95 C = 18 N = color I = 4;
	SU  T = 96 C = 18 N = color I = 4;
	SU  T = 97 C = 18 N = color I = 4;
	SU  T = 98 C = 18 N = color I = 4;
	SU  T = 99 C = 18 N = color I = 4;
	SU  T = 100 C = 18 N = color I = 4;
	SU  T = 101 C = 18 N = color I = 4;
	SU  T = 102 C = 18 N = color I = 4;
	SU  T = 103 C = 18 N = color I = 4;
	SU  T = 104 C = 18 N = color I = 4;
	SU  T = 105 C = 18 N = color I = 4;
	SU  T = 106 C = 18 N = color I = 4;
	SU  T = 107 C = 18 N = color I = 4;
	SU  T = 108 C = 18 N = color I = 4;
	SU  T = 109 C = 18 N = color I = 4;
	SU  T = 110 C = 18 N = color I = 4;
	SU  T = 111 C = 18 N = color I = 4;
	SU  T = 112 C = 18 N = color I = 4;
	SU  T = 113 C = 18 N = color I = 4;
	SU  T = 114 C = 18 N = color I = 4;
	SU  T = 115 C = 18 N = color I = 4;
	SU  T = 117 C = 18 N = color I = 4;
	SU  T = 118 C = 18 N = color I = 4;
	SU  T = 119 C = 18 N = color I = 4;
	SU  T = 120 C = 18 N = color I = 4;
	SU  T = 121 C = 18 N = color I = 4;
	SU  T = 122 C = 18 N = color I = 4;
	SU  T = 124 C = 18 N = color I = 4;
	SU  T = 125 C = 18 N = color I = 4;
	SU  T = 126 C = 18 N = color I = 4;
	SU  T = 127 C = 18 N = color I = 4;
	SU  T = 128 C = 18 N = color I = 4;
	SU  T = 129 C = 18 N = color I = 4;
	SU  T = 131 C = 18 N = color I = 4;
	SU  T = 132 C = 18 N = color I = 4;
	SU  T = 134 C = 18 N = color I = 4;
	SU  T = 135 C = 18 N = color I = 4;
	SU  T = 136 C = 18 N = color I = 4;
	SU  T = 137 C = 18 N = color I = 4;
	SU  T = 138 C = 18 N = color I = 4;
	SU  T = 139 C = 18 N = color I = 4;
	SU  T = 140 C = 18 N = color I = 4;
	SU  T = 141 C = 18 N = color I = 4;
	SU  T = 142 C = 18 N = color I = 4;
	SU  T = 143 C = 18 N = color I = 4;
	SU  T = 144 C = 18 N = color I = 4;
	SU  T = 145 C = 18 N = color I = 4;
	SU  T = 146 C = 18 N = color I = 4;
	SU  T = 147 C = 18 N = color I = 4;
	SU  T = 148 C = 18 N = color I = 4;
	SU  T = 149 C = 18 N = color I = 4;
	SU  T = 150 C = 18 N = color I = 4;
	SU  T = 151 C = 18 N = color I = 4;
	SU  T = 152 C = 18 N = color I = 4;
	SU  T = 153 C = 18 N = color I = 4;
	SU  T = 154 C = 18 N = color I = 4;
	SU  T = 155 C = 18 N = color I = 4;
	SU  T = 156 C = 18 N = color I = 4;
	SU  T = 157 C = 18 N = color I = 4;
	SU  T = 158 C = 18 N = color I = 4;
	SU  T = 159 C = 18 N = color I = 4;
	SU  T = 160 C = 18 N = color I = 4;
	SU  T = 161 C = 18 N = color I = 4;
	SU  T = 162 C = 18 N = color I = 4;
	SU  T = 163 C = 18 N = color I = 4;
	SU  T = 164 C = 18 N = color I = 4;
	SU  T = 165 C = 18 N = color I = 4;
	SU  T = 166 C = 18 N = color I = 4;
	SU  T = 167 C = 18 N = color I = 4;
	SU  T = 168 C = 18 N = color I = 4;
	SU  T = 169 C = 18 N = color I = 4;
	SU  T = 170 C = 18 N = color I = 4;
	SU  T = 171 C = 18 N = color I = 4;
	SU  T = 172 C = 18 N = color I = 4;
	SU  T = 173 C = 18 N = color I = 4;
	SU  T = 174 C = 18 N = color I = 4;
	SU  T = 175 C = 18 N = color I = 4;
	SU  T = 178 C = 18 N = color I = 4;
	SU  T = 179 C = 18 N = color I = 4;
	SU  T = 180 C = 18 N = color I = 4;
	SU  T = 181 C = 18 N = color I = 4;
	SU  T = 182 C = 18 N = color I = 4;
	SU  T = 183 C = 18 N = color I = 4;
	SU  T = 184 C = 18 N = color I = 4;
	SU  T = 185 C = 18 N = color I = 4;
	SU  T = 186 C = 18 N = color I = 4;
	SU  T = 187 C = 18 N = color I = 4;
	SU  T = 188 C = 18 N = color I = 4;
	SU  T = 189 C = 18 N = color I = 4;
	SU  T = 190 C = 18 N = color I = 4;
	SU  T = 191 C = 18 N = color I = 4;
	SU  T = 192 C = 18 N = color I = 4;
	SU  T = 193 C = 18 N = color I = 4;
	SU  T = 195 C = 18 N = color I = 4;
	SU  T = 196 C = 18 N = color I = 4;
	SU  T = 197 C = 18 N = color I = 4;
	SU  T = 198 C = 18 N = color I = 4;
	SU  T = 199 C = 18 N = color I = 4;
	SU  T = 200 C = 18 N = color I = 4;
	SU  T = 201 C = 18 N = color I = 4;
	SU  T = 202 C = 18 N = color I = 4;
	SU  T = 203 C = 18 N = color I = 4;
	SU  T = 204 C = 18 N = color I = 4;

	SU  C = 19 N = color I = 4;
	SU  T = 1 C = 19 N = color I = 4;
	SU  T = 2 C = 19 N = color I = 4;
	SU  T = 3 C = 19 N = color I = 4;
	SU  T = 4 C = 19 N = color I = 4;
	SU  T = 5 C = 19 N = color I = 4;
	SU  T = 6 C = 19 N = color I = 4;
	SU  T = 7 C = 19 N = color I = 4;
	SU  T = 8 C = 19 N = color I = 4;
	SU  T = 9 C = 19 N = color I = 4;
	SU  T = 10 C = 19 N = color I = 4;
	SU  T = 11 C = 19 N = color I = 4;
	SU  T = 12 C = 19 N = color I = 4;
	SU  T = 13 C = 19 N = color I = 4;
	SU  T = 14 C = 19 N = color I = 4;
	SU  T = 15 C = 19 N = color I = 4;
	SU  T = 16 C = 19 N = color I = 4;
	SU  T = 17 C = 19 N = color I = 4;
	SU  T = 18 C = 19 N = color I = 4;
	SU  T = 19 C = 19 N = color I = 4;
	SU  T = 20 C = 19 N = color I = 4;
	SU  T = 21 C = 19 N = color I = 4;
	SU  T = 22 C = 19 N = color I = 4;
	SU  T = 23 C = 19 N = color I = 4;
	SU  T = 24 C = 19 N = color I = 4;
	SU  T = 25 C = 19 N = color I = 4;
	SU  T = 26 C = 19 N = color I = 4;
	SU  T = 27 C = 19 N = color I = 4;
	SU  T = 29 C = 19 N = color I = 4;
	SU  T = 30 C = 19 N = color I = 4;
	SU  T = 31 C = 19 N = color I = 4;
	SU  T = 32 C = 19 N = color I = 4;
	SU  T = 33 C = 19 N = color I = 4;
	SU  T = 34 C = 19 N = color I = 4;
	SU  T = 35 C = 19 N = color I = 4;
	SU  T = 36 C = 19 N = color I = 4;
	SU  T = 37 C = 19 N = color I = 4;
	SU  T = 38 C = 19 N = color I = 4;
	SU  T = 39 C = 19 N = color I = 4;
	SU  T = 40 C = 19 N = color I = 4;
	SU  T = 41 C = 19 N = color I = 4;
	SU  T = 42 C = 19 N = color I = 4;
	SU  T = 43 C = 19 N = color I = 4;
	SU  T = 44 C = 19 N = color I = 4;
	SU  T = 45 C = 19 N = color I = 4;
	SU  T = 46 C = 19 N = color I = 4;
	SU  T = 47 C = 19 N = color I = 4;
	SU  T = 48 C = 19 N = color I = 4;
	SU  T = 49 C = 19 N = color I = 4;
	SU  T = 50 C = 19 N = color I = 4;
	SU  T = 51 C = 19 N = color I = 4;
	SU  T = 52 C = 19 N = color I = 4;
	SU  T = 53 C = 19 N = color I = 4;
	SU  T = 54 C = 19 N = color I = 4;
	SU  T = 55 C = 19 N = color I = 4;
	SU  T = 56 C = 19 N = color I = 4;
	SU  T = 57 C = 19 N = color I = 4;
	SU  T = 58 C = 19 N = color I = 4;
	SU  T = 59 C = 19 N = color I = 4;
	SU  T = 60 C = 19 N = color I = 4;
	SU  T = 61 C = 19 N = color I = 4;
	SU  T = 62 C = 19 N = color I = 4;
	SU  T = 63 C = 19 N = color I = 4;
	SU  T = 64 C = 19 N = color I = 4;
	SU  T = 65 C = 19 N = color I = 4;
	SU  T = 66 C = 19 N = color I = 4;
	SU  T = 67 C = 19 N = color I = 4;
	SU  T = 68 C = 19 N = color I = 4;
	SU  T = 69 C = 19 N = color I = 4;
	SU  T = 70 C = 19 N = color I = 4;
	SU  T = 71 C = 19 N = color I = 4;
	SU  T = 72 C = 19 N = color I = 4;
	SU  T = 73 C = 19 N = color I = 4;
	SU  T = 74 C = 19 N = color I = 4;
	SU  T = 75 C = 19 N = color I = 4;
	SU  T = 76 C = 19 N = color I = 4;
	SU  T = 77 C = 19 N = color I = 4;
	SU  T = 78 C = 19 N = color I = 4;
	SU  T = 79 C = 19 N = color I = 4;
	SU  T = 80 C = 19 N = color I = 4;
	SU  T = 81 C = 19 N = color I = 4;
	SU  T = 83 C = 19 N = color I = 4;
	SU  T = 84 C = 19 N = color I = 4;
	SU  T = 85 C = 19 N = color I = 4;
	SU  T = 86 C = 19 N = color I = 4;
	SU  T = 87 C = 19 N = color I = 4;
	SU  T = 88 C = 19 N = color I = 4;
	SU  T = 89 C = 19 N = color I = 4;
	SU  T = 90 C = 19 N = color I = 4;
	SU  T = 91 C = 19 N = color I = 4;
	SU  T = 92 C = 19 N = color I = 4;
	SU  T = 93 C = 19 N = color I = 4;
	SU  T = 94 C = 19 N = color I = 4;
	SU  T = 95 C = 19 N = color I = 4;
	SU  T = 96 C = 19 N = color I = 4;
	SU  T = 97 C = 19 N = color I = 4;
	SU  T = 98 C = 19 N = color I = 4;
	SU  T = 99 C = 19 N = color I = 4;
	SU  T = 100 C = 19 N = color I = 4;
	SU  T = 101 C = 19 N = color I = 4;
	SU  T = 102 C = 19 N = color I = 4;
	SU  T = 103 C = 19 N = color I = 4;
	SU  T = 104 C = 19 N = color I = 4;
	SU  T = 105 C = 19 N = color I = 4;
	SU  T = 106 C = 19 N = color I = 4;
	SU  T = 107 C = 19 N = color I = 4;
	SU  T = 108 C = 19 N = color I = 4;
	SU  T = 109 C = 19 N = color I = 4;
	SU  T = 110 C = 19 N = color I = 4;
	SU  T = 111 C = 19 N = color I = 4;
	SU  T = 112 C = 19 N = color I = 4;
	SU  T = 113 C = 19 N = color I = 4;
	SU  T = 114 C = 19 N = color I = 4;
	SU  T = 115 C = 19 N = color I = 4;
	SU  T = 117 C = 19 N = color I = 4;
	SU  T = 118 C = 19 N = color I = 4;
	SU  T = 119 C = 19 N = color I = 4;
	SU  T = 120 C = 19 N = color I = 4;
	SU  T = 121 C = 19 N = color I = 4;
	SU  T = 122 C = 19 N = color I = 4;
	SU  T = 124 C = 19 N = color I = 4;
	SU  T = 125 C = 19 N = color I = 4;
	SU  T = 126 C = 19 N = color I = 4;
	SU  T = 127 C = 19 N = color I = 4;
	SU  T = 128 C = 19 N = color I = 4;
	SU  T = 129 C = 19 N = color I = 4;
	SU  T = 131 C = 19 N = color I = 4;
	SU  T = 132 C = 19 N = color I = 4;
	SU  T = 134 C = 19 N = color I = 4;
	SU  T = 135 C = 19 N = color I = 4;
	SU  T = 136 C = 19 N = color I = 4;
	SU  T = 137 C = 19 N = color I = 4;
	SU  T = 138 C = 19 N = color I = 4;
	SU  T = 139 C = 19 N = color I = 4;
	SU  T = 140 C = 19 N = color I = 4;
	SU  T = 141 C = 19 N = color I = 4;
	SU  T = 142 C = 19 N = color I = 4;
	SU  T = 143 C = 19 N = color I = 4;
	SU  T = 144 C = 19 N = color I = 4;
	SU  T = 145 C = 19 N = color I = 4;
	SU  T = 146 C = 19 N = color I = 4;
	SU  T = 147 C = 19 N = color I = 4;
	SU  T = 148 C = 19 N = color I = 4;
	SU  T = 149 C = 19 N = color I = 4;
	SU  T = 150 C = 19 N = color I = 4;
	SU  T = 151 C = 19 N = color I = 4;
	SU  T = 152 C = 19 N = color I = 4;
	SU  T = 153 C = 19 N = color I = 4;
	SU  T = 154 C = 19 N = color I = 4;
	SU  T = 155 C = 19 N = color I = 4;
	SU  T = 156 C = 19 N = color I = 4;
	SU  T = 157 C = 19 N = color I = 4;
	SU  T = 158 C = 19 N = color I = 4;
	SU  T = 159 C = 19 N = color I = 4;
	SU  T = 160 C = 19 N = color I = 4;
	SU  T = 161 C = 19 N = color I = 4;
	SU  T = 162 C = 19 N = color I = 4;
	SU  T = 163 C = 19 N = color I = 4;
	SU  T = 164 C = 19 N = color I = 4;
	SU  T = 165 C = 19 N = color I = 4;
	SU  T = 166 C = 19 N = color I = 4;
	SU  T = 167 C = 19 N = color I = 4;
	SU  T = 168 C = 19 N = color I = 4;
	SU  T = 169 C = 19 N = color I = 4;
	SU  T = 170 C = 19 N = color I = 4;
	SU  T = 171 C = 19 N = color I = 4;
	SU  T = 172 C = 19 N = color I = 4;
	SU  T = 173 C = 19 N = color I = 4;
	SU  T = 174 C = 19 N = color I = 4;
	SU  T = 175 C = 19 N = color I = 4;
	SU  T = 178 C = 19 N = color I = 4;
	SU  T = 179 C = 19 N = color I = 4;
	SU  T = 180 C = 19 N = color I = 4;
	SU  T = 181 C = 19 N = color I = 4;
	SU  T = 182 C = 19 N = color I = 4;
	SU  T = 183 C = 19 N = color I = 4;
	SU  T = 184 C = 19 N = color I = 4;
	SU  T = 185 C = 19 N = color I = 4;
	SU  T = 186 C = 19 N = color I = 4;
	SU  T = 187 C = 19 N = color I = 4;
	SU  T = 188 C = 19 N = color I = 4;
	SU  T = 189 C = 19 N = color I = 4;
	SU  T = 190 C = 19 N = color I = 4;
	SU  T = 191 C = 19 N = color I = 4;
	SU  T = 192 C = 19 N = color I = 4;
	SU  T = 193 C = 19 N = color I = 4;
	SU  T = 195 C = 19 N = color I = 4;
	SU  T = 196 C = 19 N = color I = 4;
	SU  T = 197 C = 19 N = color I = 4;
	SU  T = 198 C = 19 N = color I = 4;
	SU  T = 199 C = 19 N = color I = 4;
	SU  T = 200 C = 19 N = color I = 4;
	SU  T = 201 C = 19 N = color I = 4;
	SU  T = 202 C = 19 N = color I = 4;
	SU  T = 203 C = 19 N = color I = 4;
	SU  T = 204 C = 19 N = color I = 4;

	SU  C = 20 N = color I = 4;
	SU  T = 1 C = 20 N = color I = 4;
	SU  T = 2 C = 20 N = color I = 4;
	SU  T = 3 C = 20 N = color I = 4;
	SU  T = 4 C = 20 N = color I = 4;
	SU  T = 5 C = 20 N = color I = 4;
	SU  T = 6 C = 20 N = color I = 4;
	SU  T = 7 C = 20 N = color I = 4;
	SU  T = 8 C = 20 N = color I = 4;
	SU  T = 9 C = 20 N = color I = 4;
	SU  T = 10 C = 20 N = color I = 4;
	SU  T = 11 C = 20 N = color I = 4;
	SU  T = 12 C = 20 N = color I = 4;
	SU  T = 13 C = 20 N = color I = 4;
	SU  T = 14 C = 20 N = color I = 4;
	SU  T = 15 C = 20 N = color I = 4;
	SU  T = 16 C = 20 N = color I = 4;
	SU  T = 17 C = 20 N = color I = 4;
	SU  T = 18 C = 20 N = color I = 4;
	SU  T = 19 C = 20 N = color I = 4;
	SU  T = 20 C = 20 N = color I = 4;
	SU  T = 21 C = 20 N = color I = 4;
	SU  T = 22 C = 20 N = color I = 4;
	SU  T = 23 C = 20 N = color I = 4;
	SU  T = 24 C = 20 N = color I = 4;
	SU  T = 25 C = 20 N = color I = 4;
	SU  T = 26 C = 20 N = color I = 4;
	SU  T = 27 C = 20 N = color I = 4;
	SU  T = 29 C = 20 N = color I = 4;
	SU  T = 30 C = 20 N = color I = 4;
	SU  T = 31 C = 20 N = color I = 4;
	SU  T = 32 C = 20 N = color I = 4;
	SU  T = 33 C = 20 N = color I = 4;
	SU  T = 34 C = 20 N = color I = 4;
	SU  T = 35 C = 20 N = color I = 4;
	SU  T = 36 C = 20 N = color I = 4;
	SU  T = 37 C = 20 N = color I = 4;
	SU  T = 38 C = 20 N = color I = 4;
	SU  T = 39 C = 20 N = color I = 4;
	SU  T = 40 C = 20 N = color I = 4;
	SU  T = 41 C = 20 N = color I = 4;
	SU  T = 42 C = 20 N = color I = 4;
	SU  T = 43 C = 20 N = color I = 4;
	SU  T = 44 C = 20 N = color I = 4;
	SU  T = 45 C = 20 N = color I = 4;
	SU  T = 46 C = 20 N = color I = 4;
	SU  T = 47 C = 20 N = color I = 4;
	SU  T = 48 C = 20 N = color I = 4;
	SU  T = 49 C = 20 N = color I = 4;
	SU  T = 50 C = 20 N = color I = 4;
	SU  T = 51 C = 20 N = color I = 4;
	SU  T = 52 C = 20 N = color I = 4;
	SU  T = 53 C = 20 N = color I = 4;
	SU  T = 54 C = 20 N = color I = 4;
	SU  T = 55 C = 20 N = color I = 4;
	SU  T = 56 C = 20 N = color I = 4;
	SU  T = 57 C = 20 N = color I = 4;
	SU  T = 58 C = 20 N = color I = 4;
	SU  T = 59 C = 20 N = color I = 4;
	SU  T = 60 C = 20 N = color I = 4;
	SU  T = 61 C = 20 N = color I = 4;
	SU  T = 62 C = 20 N = color I = 4;
	SU  T = 63 C = 20 N = color I = 4;
	SU  T = 64 C = 20 N = color I = 4;
	SU  T = 65 C = 20 N = color I = 4;
	SU  T = 66 C = 20 N = color I = 4;
	SU  T = 67 C = 20 N = color I = 4;
	SU  T = 68 C = 20 N = color I = 4;
	SU  T = 69 C = 20 N = color I = 4;
	SU  T = 70 C = 20 N = color I = 4;
	SU  T = 71 C = 20 N = color I = 4;
	SU  T = 72 C = 20 N = color I = 4;
	SU  T = 73 C = 20 N = color I = 4;
	SU  T = 74 C = 20 N = color I = 4;
	SU  T = 75 C = 20 N = color I = 4;
	SU  T = 76 C = 20 N = color I = 4;
	SU  T = 77 C = 20 N = color I = 4;
	SU  T = 78 C = 20 N = color I = 4;
	SU  T = 79 C = 20 N = color I = 4;
	SU  T = 80 C = 20 N = color I = 4;
	SU  T = 81 C = 20 N = color I = 4;
	SU  T = 83 C = 20 N = color I = 4;
	SU  T = 84 C = 20 N = color I = 4;
	SU  T = 85 C = 20 N = color I = 4;
	SU  T = 86 C = 20 N = color I = 4;
	SU  T = 87 C = 20 N = color I = 4;
	SU  T = 88 C = 20 N = color I = 4;
	SU  T = 89 C = 20 N = color I = 4;
	SU  T = 90 C = 20 N = color I = 4;
	SU  T = 91 C = 20 N = color I = 4;
	SU  T = 92 C = 20 N = color I = 4;
	SU  T = 93 C = 20 N = color I = 4;
	SU  T = 94 C = 20 N = color I = 4;
	SU  T = 95 C = 20 N = color I = 4;
	SU  T = 96 C = 20 N = color I = 4;
	SU  T = 97 C = 20 N = color I = 4;
	SU  T = 98 C = 20 N = color I = 4;
	SU  T = 99 C = 20 N = color I = 4;
	SU  T = 100 C = 20 N = color I = 4;
	SU  T = 101 C = 20 N = color I = 4;
	SU  T = 102 C = 20 N = color I = 4;
	SU  T = 103 C = 20 N = color I = 4;
	SU  T = 104 C = 20 N = color I = 4;
	SU  T = 105 C = 20 N = color I = 4;
	SU  T = 106 C = 20 N = color I = 4;
	SU  T = 107 C = 20 N = color I = 4;
	SU  T = 108 C = 20 N = color I = 4;
	SU  T = 109 C = 20 N = color I = 4;
	SU  T = 110 C = 20 N = color I = 4;
	SU  T = 111 C = 20 N = color I = 4;
	SU  T = 112 C = 20 N = color I = 4;
	SU  T = 113 C = 20 N = color I = 4;
	SU  T = 114 C = 20 N = color I = 4;
	SU  T = 115 C = 20 N = color I = 4;
	SU  T = 117 C = 20 N = color I = 4;
	SU  T = 118 C = 20 N = color I = 4;
	SU  T = 119 C = 20 N = color I = 4;
	SU  T = 120 C = 20 N = color I = 4;
	SU  T = 121 C = 20 N = color I = 4;
	SU  T = 122 C = 20 N = color I = 4;
	SU  T = 124 C = 20 N = color I = 4;
	SU  T = 125 C = 20 N = color I = 4;
	SU  T = 126 C = 20 N = color I = 4;
	SU  T = 127 C = 20 N = color I = 4;
	SU  T = 128 C = 20 N = color I = 4;
	SU  T = 129 C = 20 N = color I = 4;
	SU  T = 131 C = 20 N = color I = 4;
	SU  T = 132 C = 20 N = color I = 4;
	SU  T = 134 C = 20 N = color I = 4;
	SU  T = 135 C = 20 N = color I = 4;
	SU  T = 136 C = 20 N = color I = 4;
	SU  T = 137 C = 20 N = color I = 4;
	SU  T = 138 C = 20 N = color I = 4;
	SU  T = 139 C = 20 N = color I = 4;
	SU  T = 140 C = 20 N = color I = 4;
	SU  T = 141 C = 20 N = color I = 4;
	SU  T = 142 C = 20 N = color I = 4;
	SU  T = 143 C = 20 N = color I = 4;
	SU  T = 144 C = 20 N = color I = 4;
	SU  T = 145 C = 20 N = color I = 4;
	SU  T = 146 C = 20 N = color I = 4;
	SU  T = 147 C = 20 N = color I = 4;
	SU  T = 148 C = 20 N = color I = 4;
	SU  T = 149 C = 20 N = color I = 4;
	SU  T = 150 C = 20 N = color I = 4;
	SU  T = 151 C = 20 N = color I = 4;
	SU  T = 152 C = 20 N = color I = 4;
	SU  T = 153 C = 20 N = color I = 4;
	SU  T = 154 C = 20 N = color I = 4;
	SU  T = 155 C = 20 N = color I = 4;
	SU  T = 156 C = 20 N = color I = 4;
	SU  T = 157 C = 20 N = color I = 4;
	SU  T = 158 C = 20 N = color I = 4;
	SU  T = 159 C = 20 N = color I = 4;
	SU  T = 160 C = 20 N = color I = 4;
	SU  T = 161 C = 20 N = color I = 4;
	SU  T = 162 C = 20 N = color I = 4;
	SU  T = 163 C = 20 N = color I = 4;
	SU  T = 164 C = 20 N = color I = 4;
	SU  T = 165 C = 20 N = color I = 4;
	SU  T = 166 C = 20 N = color I = 4;
	SU  T = 167 C = 20 N = color I = 4;
	SU  T = 168 C = 20 N = color I = 4;
	SU  T = 169 C = 20 N = color I = 4;
	SU  T = 170 C = 20 N = color I = 4;
	SU  T = 171 C = 20 N = color I = 4;
	SU  T = 172 C = 20 N = color I = 4;
	SU  T = 173 C = 20 N = color I = 4;
	SU  T = 174 C = 20 N = color I = 4;
	SU  T = 175 C = 20 N = color I = 4;
	SU  T = 178 C = 20 N = color I = 4;
	SU  T = 179 C = 20 N = color I = 4;
	SU  T = 180 C = 20 N = color I = 4;
	SU  T = 181 C = 20 N = color I = 4;
	SU  T = 182 C = 20 N = color I = 4;
	SU  T = 183 C = 20 N = color I = 4;
	SU  T = 184 C = 20 N = color I = 4;
	SU  T = 185 C = 20 N = color I = 4;
	SU  T = 186 C = 20 N = color I = 4;
	SU  T = 187 C = 20 N = color I = 4;
	SU  T = 188 C = 20 N = color I = 4;
	SU  T = 189 C = 20 N = color I = 4;
	SU  T = 190 C = 20 N = color I = 4;
	SU  T = 191 C = 20 N = color I = 4;
	SU  T = 192 C = 20 N = color I = 4;
	SU  T = 193 C = 20 N = color I = 4;
	SU  T = 195 C = 20 N = color I = 4;
	SU  T = 196 C = 20 N = color I = 4;
	SU  T = 197 C = 20 N = color I = 4;
	SU  T = 198 C = 20 N = color I = 4;
	SU  T = 199 C = 20 N = color I = 4;
	SU  T = 200 C = 20 N = color I = 4;
	SU  T = 201 C = 20 N = color I = 4;
	SU  T = 202 C = 20 N = color I = 4;
	SU  T = 203 C = 20 N = color I = 4;
	SU  T = 204 C = 20 N = color I = 4;

	TEXT   CHARACTER = 21 TEXT = Assumed_for_Jidapterus_based_on_the_published_photo.;
	SU  C = 21 N = color I = 4;
	SU  T = 1 C = 21 N = color I = 4;
	SU  T = 2 C = 21 N = color I = 4;
	SU  T = 3 C = 21 N = color I = 4;
	SU  T = 4 C = 21 N = color I = 4;
	SU  T = 5 C = 21 N = color I = 4;
	SU  T = 6 C = 21 N = color I = 4;
	SU  T = 7 C = 21 N = color I = 4;
	SU  T = 8 C = 21 N = color I = 4;
	SU  T = 9 C = 21 N = color I = 4;
	SU  T = 10 C = 21 N = color I = 4;
	SU  T = 11 C = 21 N = color I = 4;
	SU  T = 12 C = 21 N = color I = 4;
	SU  T = 13 C = 21 N = color I = 4;
	SU  T = 14 C = 21 N = color I = 4;
	SU  T = 15 C = 21 N = color I = 4;
	SU  T = 16 C = 21 N = color I = 4;
	SU  T = 17 C = 21 N = color I = 4;
	SU  T = 18 C = 21 N = color I = 4;
	SU  T = 19 C = 21 N = color I = 4;
	SU  T = 20 C = 21 N = color I = 4;
	SU  T = 21 C = 21 N = color I = 4;
	SU  T = 22 C = 21 N = color I = 4;
	SU  T = 23 C = 21 N = color I = 4;
	SU  T = 24 C = 21 N = color I = 4;
	SU  T = 25 C = 21 N = color I = 4;
	SU  T = 26 C = 21 N = color I = 4;
	SU  T = 27 C = 21 N = color I = 4;
	SU  T = 29 C = 21 N = color I = 4;
	SU  T = 30 C = 21 N = color I = 4;
	SU  T = 31 C = 21 N = color I = 4;
	SU  T = 32 C = 21 N = color I = 4;
	SU  T = 33 C = 21 N = color I = 4;
	SU  T = 34 C = 21 N = color I = 4;
	SU  T = 35 C = 21 N = color I = 4;
	SU  T = 36 C = 21 N = color I = 4;
	SU  T = 37 C = 21 N = color I = 4;
	SU  T = 38 C = 21 N = color I = 4;
	SU  T = 39 C = 21 N = color I = 4;
	SU  T = 40 C = 21 N = color I = 4;
	SU  T = 41 C = 21 N = color I = 4;
	SU  T = 42 C = 21 N = color I = 4;
	SU  T = 43 C = 21 N = color I = 4;
	SU  T = 44 C = 21 N = color I = 4;
	SU  T = 45 C = 21 N = color I = 4;
	SU  T = 46 C = 21 N = color I = 4;
	SU  T = 47 C = 21 N = color I = 4;
	SU  T = 48 C = 21 N = color I = 4;
	SU  T = 49 C = 21 N = color I = 4;
	SU  T = 50 C = 21 N = color I = 4;
	SU  T = 51 C = 21 N = color I = 4;
	SU  T = 52 C = 21 N = color I = 4;
	SU  T = 53 C = 21 N = color I = 4;
	SU  T = 54 C = 21 N = color I = 4;
	SU  T = 55 C = 21 N = color I = 4;
	SU  T = 56 C = 21 N = color I = 4;
	SU  T = 57 C = 21 N = color I = 4;
	SU  T = 58 C = 21 N = color I = 4;
	SU  T = 59 C = 21 N = color I = 4;
	SU  T = 60 C = 21 N = color I = 4;
	SU  T = 61 C = 21 N = color I = 4;
	SU  T = 62 C = 21 N = color I = 4;
	SU  T = 63 C = 21 N = color I = 4;
	SU  T = 64 C = 21 N = color I = 4;
	SU  T = 65 C = 21 N = color I = 4;
	SU  T = 66 C = 21 N = color I = 4;
	SU  T = 67 C = 21 N = color I = 4;
	SU  T = 68 C = 21 N = color I = 4;
	SU  T = 69 C = 21 N = color I = 4;
	SU  T = 70 C = 21 N = color I = 4;
	SU  T = 71 C = 21 N = color I = 4;
	SU  T = 72 C = 21 N = color I = 4;
	SU  T = 73 C = 21 N = color I = 4;
	SU  T = 74 C = 21 N = color I = 4;
	SU  T = 75 C = 21 N = color I = 4;
	SU  T = 76 C = 21 N = color I = 4;
	SU  T = 77 C = 21 N = color I = 4;
	SU  T = 78 C = 21 N = color I = 4;
	SU  T = 79 C = 21 N = color I = 4;
	SU  T = 80 C = 21 N = color I = 4;
	SU  T = 81 C = 21 N = color I = 4;
	SU  T = 83 C = 21 N = color I = 4;
	SU  T = 84 C = 21 N = color I = 4;
	SU  T = 85 C = 21 N = color I = 4;
	SU  T = 86 C = 21 N = color I = 4;
	SU  T = 87 C = 21 N = color I = 4;
	SU  T = 88 C = 21 N = color I = 4;
	SU  T = 89 C = 21 N = color I = 4;
	SU  T = 90 C = 21 N = color I = 4;
	SU  T = 91 C = 21 N = color I = 4;
	SU  T = 92 C = 21 N = color I = 4;
	SU  T = 93 C = 21 N = color I = 4;
	SU  T = 94 C = 21 N = color I = 4;
	SU  T = 95 C = 21 N = color I = 4;
	SU  T = 96 C = 21 N = color I = 4;
	SU  T = 97 C = 21 N = color I = 4;
	SU  T = 98 C = 21 N = color I = 4;
	SU  T = 99 C = 21 N = color I = 4;
	SU  T = 100 C = 21 N = color I = 4;
	SU  T = 101 C = 21 N = color I = 4;
	SU  T = 102 C = 21 N = color I = 4;
	SU  T = 103 C = 21 N = color I = 4;
	SU  T = 104 C = 21 N = color I = 4;
	SU  T = 105 C = 21 N = color I = 4;
	SU  T = 106 C = 21 N = color I = 4;
	SU  T = 107 C = 21 N = color I = 4;
	SU  T = 108 C = 21 N = color I = 4;
	SU  T = 109 C = 21 N = color I = 4;
	SU  T = 110 C = 21 N = color I = 4;
	SU  T = 111 C = 21 N = color I = 4;
	SU  T = 112 C = 21 N = color I = 4;
	SU  T = 113 C = 21 N = color I = 4;
	SU  T = 114 C = 21 N = color I = 4;
	SU  T = 115 C = 21 N = color I = 4;
	SU  T = 117 C = 21 N = color I = 4;
	SU  T = 118 C = 21 N = color I = 4;
	SU  T = 119 C = 21 N = color I = 4;
	SU  T = 120 C = 21 N = color I = 4;
	SU  T = 121 C = 21 N = color I = 4;
	SU  T = 122 C = 21 N = color I = 4;
	SU  T = 124 C = 21 N = color I = 4;
	SU  T = 125 C = 21 N = color I = 4;
	SU  T = 126 C = 21 N = color I = 4;
	SU  T = 127 C = 21 N = color I = 4;
	SU  T = 128 C = 21 N = color I = 4;
	SU  T = 129 C = 21 N = color I = 4;
	SU  T = 131 C = 21 N = color I = 4;
	SU  T = 132 C = 21 N = color I = 4;
	SU  T = 134 C = 21 N = color I = 4;
	SU  T = 135 C = 21 N = color I = 4;
	SU  T = 136 C = 21 N = color I = 4;
	SU  T = 137 C = 21 N = color I = 4;
	SU  T = 138 C = 21 N = color I = 4;
	SU  T = 139 C = 21 N = color I = 4;
	SU  T = 140 C = 21 N = color I = 4;
	SU  T = 141 C = 21 N = color I = 4;
	SU  T = 142 C = 21 N = color I = 4;
	SU  T = 143 C = 21 N = color I = 4;
	SU  T = 144 C = 21 N = color I = 4;
	SU  T = 145 C = 21 N = color I = 4;
	SU  T = 146 C = 21 N = color I = 4;
	SU  T = 147 C = 21 N = color I = 4;
	SU  T = 148 C = 21 N = color I = 4;
	SU  T = 149 C = 21 N = color I = 4;
	SU  T = 150 C = 21 N = color I = 4;
	SU  T = 151 C = 21 N = color I = 4;
	SU  T = 152 C = 21 N = color I = 4;
	SU  T = 153 C = 21 N = color I = 4;
	SU  T = 154 C = 21 N = color I = 4;
	SU  T = 155 C = 21 N = color I = 4;
	SU  T = 156 C = 21 N = color I = 4;
	SU  T = 157 C = 21 N = color I = 4;
	SU  T = 158 C = 21 N = color I = 4;
	SU  T = 159 C = 21 N = color I = 4;
	SU  T = 160 C = 21 N = color I = 4;
	SU  T = 161 C = 21 N = color I = 4;
	SU  T = 162 C = 21 N = color I = 4;
	SU  T = 163 C = 21 N = color I = 4;
	SU  T = 164 C = 21 N = color I = 4;
	SU  T = 165 C = 21 N = color I = 4;
	SU  T = 166 C = 21 N = color I = 4;
	SU  T = 167 C = 21 N = color I = 4;
	SU  T = 168 C = 21 N = color I = 4;
	SU  T = 169 C = 21 N = color I = 4;
	SU  T = 170 C = 21 N = color I = 4;
	SU  T = 171 C = 21 N = color I = 4;
	SU  T = 172 C = 21 N = color I = 4;
	SU  T = 173 C = 21 N = color I = 4;
	SU  T = 174 C = 21 N = color I = 4;
	SU  T = 175 C = 21 N = color I = 4;
	SU  T = 178 C = 21 N = color I = 4;
	SU  T = 179 C = 21 N = color I = 4;
	SU  T = 180 C = 21 N = color I = 4;
	SU  T = 181 C = 21 N = color I = 4;
	SU  T = 182 C = 21 N = color I = 4;
	SU  T = 183 C = 21 N = color I = 4;
	SU  T = 184 C = 21 N = color I = 4;
	SU  T = 185 C = 21 N = color I = 4;
	SU  T = 186 C = 21 N = color I = 4;
	SU  T = 187 C = 21 N = color I = 4;
	SU  T = 188 C = 21 N = color I = 4;
	SU  T = 189 C = 21 N = color I = 4;
	SU  T = 190 C = 21 N = color I = 4;
	SU  T = 191 C = 21 N = color I = 4;
	SU  T = 192 C = 21 N = color I = 4;
	SU  T = 193 C = 21 N = color I = 4;
	SU  T = 195 C = 21 N = color I = 4;
	SU  T = 196 C = 21 N = color I = 4;
	SU  T = 197 C = 21 N = color I = 4;
	SU  T = 198 C = 21 N = color I = 4;
	SU  T = 199 C = 21 N = color I = 4;
	SU  T = 200 C = 21 N = color I = 4;
	SU  T = 201 C = 21 N = color I = 4;
	SU  T = 202 C = 21 N = color I = 4;
	SU  T = 203 C = 21 N = color I = 4;
	SU  T = 204 C = 21 N = color I = 4;

	SU  C = 22 N = color I = 4;
	SU  T = 1 C = 22 N = color I = 4;
	SU  T = 2 C = 22 N = color I = 4;
	SU  T = 3 C = 22 N = color I = 4;
	SU  T = 4 C = 22 N = color I = 4;
	SU  T = 5 C = 22 N = color I = 4;
	SU  T = 6 C = 22 N = color I = 4;
	SU  T = 7 C = 22 N = color I = 4;
	SU  T = 8 C = 22 N = color I = 4;
	SU  T = 9 C = 22 N = color I = 4;
	SU  T = 10 C = 22 N = color I = 4;
	SU  T = 11 C = 22 N = color I = 4;
	SU  T = 12 C = 22 N = color I = 4;
	SU  T = 13 C = 22 N = color I = 4;
	SU  T = 14 C = 22 N = color I = 4;
	SU  T = 15 C = 22 N = color I = 4;
	SU  T = 16 C = 22 N = color I = 4;
	SU  T = 17 C = 22 N = color I = 4;
	SU  T = 18 C = 22 N = color I = 4;
	SU  T = 19 C = 22 N = color I = 4;
	SU  T = 20 C = 22 N = color I = 4;
	SU  T = 21 C = 22 N = color I = 4;
	SU  T = 22 C = 22 N = color I = 4;
	SU  T = 23 C = 22 N = color I = 4;
	SU  T = 24 C = 22 N = color I = 4;
	SU  T = 25 C = 22 N = color I = 4;
	SU  T = 26 C = 22 N = color I = 4;
	SU  T = 27 C = 22 N = color I = 4;
	SU  T = 29 C = 22 N = color I = 4;
	SU  T = 30 C = 22 N = color I = 4;
	SU  T = 31 C = 22 N = color I = 4;
	SU  T = 32 C = 22 N = color I = 4;
	SU  T = 33 C = 22 N = color I = 4;
	SU  T = 34 C = 22 N = color I = 4;
	SU  T = 35 C = 22 N = color I = 4;
	SU  T = 36 C = 22 N = color I = 4;
	SU  T = 37 C = 22 N = color I = 4;
	SU  T = 38 C = 22 N = color I = 4;
	SU  T = 39 C = 22 N = color I = 4;
	SU  T = 40 C = 22 N = color I = 4;
	SU  T = 41 C = 22 N = color I = 4;
	SU  T = 42 C = 22 N = color I = 4;
	SU  T = 43 C = 22 N = color I = 4;
	SU  T = 44 C = 22 N = color I = 4;
	SU  T = 45 C = 22 N = color I = 4;
	SU  T = 46 C = 22 N = color I = 4;
	SU  T = 47 C = 22 N = color I = 4;
	SU  T = 48 C = 22 N = color I = 4;
	SU  T = 49 C = 22 N = color I = 4;
	SU  T = 50 C = 22 N = color I = 4;
	SU  T = 51 C = 22 N = color I = 4;
	SU  T = 52 C = 22 N = color I = 4;
	SU  T = 53 C = 22 N = color I = 4;
	SU  T = 54 C = 22 N = color I = 4;
	SU  T = 55 C = 22 N = color I = 4;
	SU  T = 56 C = 22 N = color I = 4;
	SU  T = 57 C = 22 N = color I = 4;
	SU  T = 58 C = 22 N = color I = 4;
	SU  T = 59 C = 22 N = color I = 4;
	SU  T = 60 C = 22 N = color I = 4;
	SU  T = 61 C = 22 N = color I = 4;
	SU  T = 62 C = 22 N = color I = 4;
	SU  T = 63 C = 22 N = color I = 4;
	SU  T = 64 C = 22 N = color I = 4;
	SU  T = 65 C = 22 N = color I = 4;
	SU  T = 66 C = 22 N = color I = 4;
	SU  T = 67 C = 22 N = color I = 4;
	SU  T = 68 C = 22 N = color I = 4;
	SU  T = 69 C = 22 N = color I = 4;
	SU  T = 70 C = 22 N = color I = 4;
	SU  T = 71 C = 22 N = color I = 4;
	SU  T = 72 C = 22 N = color I = 4;
	SU  T = 73 C = 22 N = color I = 4;
	SU  T = 74 C = 22 N = color I = 4;
	SU  T = 75 C = 22 N = color I = 4;
	SU  T = 76 C = 22 N = color I = 4;
	SU  T = 77 C = 22 N = color I = 4;
	SU  T = 78 C = 22 N = color I = 4;
	SU  T = 79 C = 22 N = color I = 4;
	SU  T = 80 C = 22 N = color I = 4;
	SU  T = 81 C = 22 N = color I = 4;
	SU  T = 83 C = 22 N = color I = 4;
	SU  T = 84 C = 22 N = color I = 4;
	SU  T = 85 C = 22 N = color I = 4;
	SU  T = 86 C = 22 N = color I = 4;
	SU  T = 87 C = 22 N = color I = 4;
	SU  T = 88 C = 22 N = color I = 4;
	SU  T = 89 C = 22 N = color I = 4;
	SU  T = 90 C = 22 N = color I = 4;
	SU  T = 91 C = 22 N = color I = 4;
	SU  T = 92 C = 22 N = color I = 4;
	SU  T = 93 C = 22 N = color I = 4;
	SU  T = 94 C = 22 N = color I = 4;
	SU  T = 95 C = 22 N = color I = 4;
	SU  T = 96 C = 22 N = color I = 4;
	SU  T = 97 C = 22 N = color I = 4;
	SU  T = 98 C = 22 N = color I = 4;
	SU  T = 99 C = 22 N = color I = 4;
	SU  T = 100 C = 22 N = color I = 4;
	SU  T = 101 C = 22 N = color I = 4;
	SU  T = 102 C = 22 N = color I = 4;
	SU  T = 103 C = 22 N = color I = 4;
	SU  T = 104 C = 22 N = color I = 4;
	SU  T = 105 C = 22 N = color I = 4;
	SU  T = 106 C = 22 N = color I = 4;
	SU  T = 107 C = 22 N = color I = 4;
	SU  T = 108 C = 22 N = color I = 4;
	SU  T = 109 C = 22 N = color I = 4;
	SU  T = 110 C = 22 N = color I = 4;
	SU  T = 111 C = 22 N = color I = 4;
	SU  T = 112 C = 22 N = color I = 4;
	SU  T = 113 C = 22 N = color I = 4;
	SU  T = 114 C = 22 N = color I = 4;
	SU  T = 115 C = 22 N = color I = 4;
	SU  T = 117 C = 22 N = color I = 4;
	SU  T = 118 C = 22 N = color I = 4;
	SU  T = 119 C = 22 N = color I = 4;
	SU  T = 120 C = 22 N = color I = 4;
	SU  T = 121 C = 22 N = color I = 4;
	SU  T = 122 C = 22 N = color I = 4;
	SU  T = 124 C = 22 N = color I = 4;
	SU  T = 125 C = 22 N = color I = 4;
	SU  T = 126 C = 22 N = color I = 4;
	SU  T = 127 C = 22 N = color I = 4;
	SU  T = 128 C = 22 N = color I = 4;
	SU  T = 129 C = 22 N = color I = 4;
	SU  T = 131 C = 22 N = color I = 4;
	SU  T = 132 C = 22 N = color I = 4;
	SU  T = 134 C = 22 N = color I = 4;
	SU  T = 135 C = 22 N = color I = 4;
	SU  T = 136 C = 22 N = color I = 4;
	SU  T = 137 C = 22 N = color I = 4;
	SU  T = 138 C = 22 N = color I = 4;
	SU  T = 139 C = 22 N = color I = 4;
	SU  T = 140 C = 22 N = color I = 4;
	SU  T = 141 C = 22 N = color I = 4;
	SU  T = 142 C = 22 N = color I = 4;
	SU  T = 143 C = 22 N = color I = 4;
	SU  T = 144 C = 22 N = color I = 4;
	SU  T = 145 C = 22 N = color I = 4;
	SU  T = 146 C = 22 N = color I = 4;
	SU  T = 147 C = 22 N = color I = 4;
	SU  T = 148 C = 22 N = color I = 4;
	SU  T = 149 C = 22 N = color I = 4;
	SU  T = 150 C = 22 N = color I = 4;
	SU  T = 151 C = 22 N = color I = 4;
	SU  T = 152 C = 22 N = color I = 4;
	SU  T = 153 C = 22 N = color I = 4;
	SU  T = 154 C = 22 N = color I = 4;
	SU  T = 155 C = 22 N = color I = 4;
	SU  T = 156 C = 22 N = color I = 4;
	SU  T = 157 C = 22 N = color I = 4;
	SU  T = 158 C = 22 N = color I = 4;
	SU  T = 159 C = 22 N = color I = 4;
	SU  T = 160 C = 22 N = color I = 4;
	SU  T = 161 C = 22 N = color I = 4;
	SU  T = 162 C = 22 N = color I = 4;
	SU  T = 163 C = 22 N = color I = 4;
	SU  T = 164 C = 22 N = color I = 4;
	SU  T = 165 C = 22 N = color I = 4;
	SU  T = 166 C = 22 N = color I = 4;
	SU  T = 167 C = 22 N = color I = 4;
	SU  T = 168 C = 22 N = color I = 4;
	SU  T = 169 C = 22 N = color I = 4;
	SU  T = 170 C = 22 N = color I = 4;
	SU  T = 171 C = 22 N = color I = 4;
	SU  T = 172 C = 22 N = color I = 4;
	SU  T = 173 C = 22 N = color I = 4;
	SU  T = 174 C = 22 N = color I = 4;
	SU  T = 175 C = 22 N = color I = 4;
	SU  T = 178 C = 22 N = color I = 4;
	SU  T = 179 C = 22 N = color I = 4;
	SU  T = 180 C = 22 N = color I = 4;
	SU  T = 181 C = 22 N = color I = 4;
	SU  T = 182 C = 22 N = color I = 4;
	SU  T = 183 C = 22 N = color I = 4;
	SU  T = 184 C = 22 N = color I = 4;
	SU  T = 185 C = 22 N = color I = 4;
	SU  T = 186 C = 22 N = color I = 4;
	SU  T = 187 C = 22 N = color I = 4;
	SU  T = 188 C = 22 N = color I = 4;
	SU  T = 189 C = 22 N = color I = 4;
	SU  T = 190 C = 22 N = color I = 4;
	SU  T = 191 C = 22 N = color I = 4;
	SU  T = 192 C = 22 N = color I = 4;
	SU  T = 193 C = 22 N = color I = 4;
	SU  T = 195 C = 22 N = color I = 4;
	SU  T = 196 C = 22 N = color I = 4;
	SU  T = 197 C = 22 N = color I = 4;
	SU  T = 198 C = 22 N = color I = 4;
	SU  T = 199 C = 22 N = color I = 4;
	SU  T = 200 C = 22 N = color I = 4;
	SU  T = 201 C = 22 N = color I = 4;
	SU  T = 202 C = 22 N = color I = 4;
	SU  T = 203 C = 22 N = color I = 4;
	SU  T = 204 C = 22 N = color I = 4;

	SU  C = 23 N = color I = 4;
	SU  T = 1 C = 23 N = color I = 4;
	SU  T = 2 C = 23 N = color I = 4;
	SU  T = 3 C = 23 N = color I = 4;
	SU  T = 4 C = 23 N = color I = 4;
	SU  T = 5 C = 23 N = color I = 4;
	SU  T = 6 C = 23 N = color I = 4;
	SU  T = 7 C = 23 N = color I = 4;
	SU  T = 8 C = 23 N = color I = 4;
	SU  T = 9 C = 23 N = color I = 4;
	SU  T = 10 C = 23 N = color I = 4;
	SU  T = 11 C = 23 N = color I = 4;
	SU  T = 12 C = 23 N = color I = 4;
	SU  T = 13 C = 23 N = color I = 4;
	SU  T = 14 C = 23 N = color I = 4;
	SU  T = 15 C = 23 N = color I = 4;
	SU  T = 16 C = 23 N = color I = 4;
	SU  T = 17 C = 23 N = color I = 4;
	SU  T = 18 C = 23 N = color I = 4;
	SU  T = 19 C = 23 N = color I = 4;
	SU  T = 20 C = 23 N = color I = 4;
	SU  T = 21 C = 23 N = color I = 4;
	SU  T = 22 C = 23 N = color I = 4;
	SU  T = 23 C = 23 N = color I = 4;
	SU  T = 24 C = 23 N = color I = 4;
	SU  T = 25 C = 23 N = color I = 4;
	SU  T = 26 C = 23 N = color I = 4;
	SU  T = 27 C = 23 N = color I = 4;
	SU  T = 29 C = 23 N = color I = 4;
	SU  T = 30 C = 23 N = color I = 4;
	SU  T = 31 C = 23 N = color I = 4;
	SU  T = 32 C = 23 N = color I = 4;
	SU  T = 33 C = 23 N = color I = 4;
	SU  T = 34 C = 23 N = color I = 4;
	SU  T = 35 C = 23 N = color I = 4;
	SU  T = 36 C = 23 N = color I = 4;
	SU  T = 37 C = 23 N = color I = 4;
	SU  T = 38 C = 23 N = color I = 4;
	SU  T = 39 C = 23 N = color I = 4;
	SU  T = 40 C = 23 N = color I = 4;
	SU  T = 41 C = 23 N = color I = 4;
	SU  T = 42 C = 23 N = color I = 4;
	SU  T = 43 C = 23 N = color I = 4;
	SU  T = 44 C = 23 N = color I = 4;
	SU  T = 45 C = 23 N = color I = 4;
	SU  T = 46 C = 23 N = color I = 4;
	SU  T = 47 C = 23 N = color I = 4;
	SU  T = 48 C = 23 N = color I = 4;
	SU  T = 49 C = 23 N = color I = 4;
	SU  T = 50 C = 23 N = color I = 4;
	SU  T = 51 C = 23 N = color I = 4;
	SU  T = 52 C = 23 N = color I = 4;
	SU  T = 53 C = 23 N = color I = 4;
	SU  T = 54 C = 23 N = color I = 4;
	SU  T = 55 C = 23 N = color I = 4;
	SU  T = 56 C = 23 N = color I = 4;
	SU  T = 57 C = 23 N = color I = 4;
	SU  T = 58 C = 23 N = color I = 4;
	SU  T = 59 C = 23 N = color I = 4;
	SU  T = 60 C = 23 N = color I = 4;
	SU  T = 61 C = 23 N = color I = 4;
	SU  T = 62 C = 23 N = color I = 4;
	SU  T = 63 C = 23 N = color I = 4;
	SU  T = 64 C = 23 N = color I = 4;
	SU  T = 65 C = 23 N = color I = 4;
	SU  T = 66 C = 23 N = color I = 4;
	SU  T = 67 C = 23 N = color I = 4;
	SU  T = 68 C = 23 N = color I = 4;
	SU  T = 69 C = 23 N = color I = 4;
	SU  T = 70 C = 23 N = color I = 4;
	SU  T = 71 C = 23 N = color I = 4;
	SU  T = 72 C = 23 N = color I = 4;
	SU  T = 73 C = 23 N = color I = 4;
	SU  T = 74 C = 23 N = color I = 4;
	SU  T = 75 C = 23 N = color I = 4;
	SU  T = 76 C = 23 N = color I = 4;
	SU  T = 77 C = 23 N = color I = 4;
	SU  T = 78 C = 23 N = color I = 4;
	SU  T = 79 C = 23 N = color I = 4;
	SU  T = 80 C = 23 N = color I = 4;
	SU  T = 81 C = 23 N = color I = 4;
	SU  T = 83 C = 23 N = color I = 4;
	SU  T = 84 C = 23 N = color I = 4;
	SU  T = 85 C = 23 N = color I = 4;
	SU  T = 86 C = 23 N = color I = 4;
	SU  T = 87 C = 23 N = color I = 4;
	SU  T = 88 C = 23 N = color I = 4;
	SU  T = 89 C = 23 N = color I = 4;
	SU  T = 90 C = 23 N = color I = 4;
	SU  T = 91 C = 23 N = color I = 4;
	SU  T = 92 C = 23 N = color I = 4;
	SU  T = 93 C = 23 N = color I = 4;
	SU  T = 94 C = 23 N = color I = 4;
	SU  T = 95 C = 23 N = color I = 4;
	SU  T = 96 C = 23 N = color I = 4;
	SU  T = 97 C = 23 N = color I = 4;
	SU  T = 98 C = 23 N = color I = 4;
	SU  T = 99 C = 23 N = color I = 4;
	SU  T = 100 C = 23 N = color I = 4;
	SU  T = 101 C = 23 N = color I = 4;
	SU  T = 102 C = 23 N = color I = 4;
	SU  T = 103 C = 23 N = color I = 4;
	SU  T = 104 C = 23 N = color I = 4;
	SU  T = 105 C = 23 N = color I = 4;
	SU  T = 106 C = 23 N = color I = 4;
	SU  T = 107 C = 23 N = color I = 4;
	SU  T = 108 C = 23 N = color I = 4;
	SU  T = 109 C = 23 N = color I = 4;
	SU  T = 110 C = 23 N = color I = 4;
	SU  T = 111 C = 23 N = color I = 4;
	SU  T = 112 C = 23 N = color I = 4;
	SU  T = 113 C = 23 N = color I = 4;
	SU  T = 114 C = 23 N = color I = 4;
	SU  T = 115 C = 23 N = color I = 4;
	SU  T = 117 C = 23 N = color I = 4;
	SU  T = 118 C = 23 N = color I = 4;
	SU  T = 119 C = 23 N = color I = 4;
	SU  T = 120 C = 23 N = color I = 4;
	SU  T = 121 C = 23 N = color I = 4;
	SU  T = 122 C = 23 N = color I = 4;
	SU  T = 124 C = 23 N = color I = 4;
	SU  T = 125 C = 23 N = color I = 4;
	SU  T = 126 C = 23 N = color I = 4;
	SU  T = 127 C = 23 N = color I = 4;
	SU  T = 128 C = 23 N = color I = 4;
	SU  T = 129 C = 23 N = color I = 4;
	SU  T = 131 C = 23 N = color I = 4;
	SU  T = 132 C = 23 N = color I = 4;
	SU  T = 134 C = 23 N = color I = 4;
	SU  T = 135 C = 23 N = color I = 4;
	SU  T = 136 C = 23 N = color I = 4;
	SU  T = 137 C = 23 N = color I = 4;
	SU  T = 138 C = 23 N = color I = 4;
	SU  T = 139 C = 23 N = color I = 4;
	SU  T = 140 C = 23 N = color I = 4;
	SU  T = 141 C = 23 N = color I = 4;
	SU  T = 142 C = 23 N = color I = 4;
	SU  T = 143 C = 23 N = color I = 4;
	SU  T = 144 C = 23 N = color I = 4;
	SU  T = 145 C = 23 N = color I = 4;
	SU  T = 146 C = 23 N = color I = 4;
	SU  T = 147 C = 23 N = color I = 4;
	SU  T = 148 C = 23 N = color I = 4;
	SU  T = 149 C = 23 N = color I = 4;
	SU  T = 150 C = 23 N = color I = 4;
	SU  T = 151 C = 23 N = color I = 4;
	SU  T = 152 C = 23 N = color I = 4;
	SU  T = 153 C = 23 N = color I = 4;
	SU  T = 154 C = 23 N = color I = 4;
	SU  T = 155 C = 23 N = color I = 4;
	SU  T = 156 C = 23 N = color I = 4;
	SU  T = 157 C = 23 N = color I = 4;
	SU  T = 158 C = 23 N = color I = 4;
	SU  T = 159 C = 23 N = color I = 4;
	SU  T = 160 C = 23 N = color I = 4;
	SU  T = 161 C = 23 N = color I = 4;
	SU  T = 162 C = 23 N = color I = 4;
	SU  T = 163 C = 23 N = color I = 4;
	SU  T = 164 C = 23 N = color I = 4;
	SU  T = 165 C = 23 N = color I = 4;
	SU  T = 166 C = 23 N = color I = 4;
	SU  T = 167 C = 23 N = color I = 4;
	SU  T = 168 C = 23 N = color I = 4;
	SU  T = 169 C = 23 N = color I = 4;
	SU  T = 170 C = 23 N = color I = 4;
	SU  T = 171 C = 23 N = color I = 4;
	SU  T = 172 C = 23 N = color I = 4;
	SU  T = 173 C = 23 N = color I = 4;
	SU  T = 174 C = 23 N = color I = 4;
	SU  T = 175 C = 23 N = color I = 4;
	SU  T = 178 C = 23 N = color I = 4;
	SU  T = 179 C = 23 N = color I = 4;
	SU  T = 180 C = 23 N = color I = 4;
	SU  T = 181 C = 23 N = color I = 4;
	SU  T = 182 C = 23 N = color I = 4;
	SU  T = 183 C = 23 N = color I = 4;
	SU  T = 184 C = 23 N = color I = 4;
	SU  T = 185 C = 23 N = color I = 4;
	SU  T = 186 C = 23 N = color I = 4;
	SU  T = 187 C = 23 N = color I = 4;
	SU  T = 188 C = 23 N = color I = 4;
	SU  T = 189 C = 23 N = color I = 4;
	SU  T = 190 C = 23 N = color I = 4;
	SU  T = 191 C = 23 N = color I = 4;
	SU  T = 192 C = 23 N = color I = 4;
	SU  T = 193 C = 23 N = color I = 4;
	SU  T = 195 C = 23 N = color I = 4;
	SU  T = 196 C = 23 N = color I = 4;
	SU  T = 197 C = 23 N = color I = 4;
	SU  T = 198 C = 23 N = color I = 4;
	SU  T = 199 C = 23 N = color I = 4;
	SU  T = 200 C = 23 N = color I = 4;
	SU  T = 201 C = 23 N = color I = 4;
	SU  T = 202 C = 23 N = color I = 4;
	SU  T = 203 C = 23 N = color I = 4;
	SU  T = 204 C = 23 N = color I = 4;

	SU  C = 24 N = color I = 4;
	SU  T = 1 C = 24 N = color I = 4;
	SU  T = 2 C = 24 N = color I = 4;
	SU  T = 3 C = 24 N = color I = 4;
	SU  T = 4 C = 24 N = color I = 4;
	SU  T = 5 C = 24 N = color I = 4;
	SU  T = 6 C = 24 N = color I = 4;
	SU  T = 7 C = 24 N = color I = 4;
	SU  T = 8 C = 24 N = color I = 4;
	SU  T = 9 C = 24 N = color I = 4;
	SU  T = 10 C = 24 N = color I = 4;
	SU  T = 11 C = 24 N = color I = 4;
	SU  T = 12 C = 24 N = color I = 4;
	SU  T = 13 C = 24 N = color I = 4;
	SU  T = 14 C = 24 N = color I = 4;
	SU  T = 15 C = 24 N = color I = 4;
	SU  T = 16 C = 24 N = color I = 4;
	SU  T = 17 C = 24 N = color I = 4;
	SU  T = 18 C = 24 N = color I = 4;
	SU  T = 19 C = 24 N = color I = 4;
	SU  T = 20 C = 24 N = color I = 4;
	SU  T = 21 C = 24 N = color I = 4;
	SU  T = 22 C = 24 N = color I = 4;
	SU  T = 23 C = 24 N = color I = 4;
	SU  T = 24 C = 24 N = color I = 4;
	SU  T = 25 C = 24 N = color I = 4;
	SU  T = 26 C = 24 N = color I = 4;
	SU  T = 27 C = 24 N = color I = 4;
	SU  T = 29 C = 24 N = color I = 4;
	SU  T = 30 C = 24 N = color I = 4;
	SU  T = 31 C = 24 N = color I = 4;
	SU  T = 32 C = 24 N = color I = 4;
	SU  T = 33 C = 24 N = color I = 4;
	SU  T = 34 C = 24 N = color I = 4;
	SU  T = 35 C = 24 N = color I = 4;
	SU  T = 36 C = 24 N = color I = 4;
	SU  T = 37 C = 24 N = color I = 4;
	SU  T = 38 C = 24 N = color I = 4;
	SU  T = 39 C = 24 N = color I = 4;
	SU  T = 40 C = 24 N = color I = 4;
	SU  T = 41 C = 24 N = color I = 4;
	SU  T = 42 C = 24 N = color I = 4;
	SU  T = 43 C = 24 N = color I = 4;
	SU  T = 44 C = 24 N = color I = 4;
	SU  T = 45 C = 24 N = color I = 4;
	SU  T = 46 C = 24 N = color I = 4;
	SU  T = 47 C = 24 N = color I = 4;
	SU  T = 48 C = 24 N = color I = 4;
	SU  T = 49 C = 24 N = color I = 4;
	SU  T = 50 C = 24 N = color I = 4;
	SU  T = 51 C = 24 N = color I = 4;
	SU  T = 52 C = 24 N = color I = 4;
	SU  T = 53 C = 24 N = color I = 4;
	SU  T = 54 C = 24 N = color I = 4;
	SU  T = 55 C = 24 N = color I = 4;
	SU  T = 56 C = 24 N = color I = 4;
	SU  T = 57 C = 24 N = color I = 4;
	SU  T = 58 C = 24 N = color I = 4;
	SU  T = 59 C = 24 N = color I = 4;
	SU  T = 60 C = 24 N = color I = 4;
	SU  T = 61 C = 24 N = color I = 4;
	SU  T = 62 C = 24 N = color I = 4;
	SU  T = 63 C = 24 N = color I = 4;
	SU  T = 64 C = 24 N = color I = 4;
	SU  T = 65 C = 24 N = color I = 4;
	SU  T = 66 C = 24 N = color I = 4;
	SU  T = 67 C = 24 N = color I = 4;
	SU  T = 68 C = 24 N = color I = 4;
	SU  T = 69 C = 24 N = color I = 4;
	SU  T = 70 C = 24 N = color I = 4;
	SU  T = 71 C = 24 N = color I = 4;
	SU  T = 72 C = 24 N = color I = 4;
	SU  T = 73 C = 24 N = color I = 4;
	SU  T = 74 C = 24 N = color I = 4;
	SU  T = 75 C = 24 N = color I = 4;
	SU  T = 76 C = 24 N = color I = 4;
	SU  T = 77 C = 24 N = color I = 4;
	SU  T = 78 C = 24 N = color I = 4;
	SU  T = 79 C = 24 N = color I = 4;
	SU  T = 80 C = 24 N = color I = 4;
	SU  T = 81 C = 24 N = color I = 4;
	SU  T = 83 C = 24 N = color I = 4;
	SU  T = 84 C = 24 N = color I = 4;
	SU  T = 85 C = 24 N = color I = 4;
	SU  T = 86 C = 24 N = color I = 4;
	SU  T = 87 C = 24 N = color I = 4;
	SU  T = 88 C = 24 N = color I = 4;
	SU  T = 89 C = 24 N = color I = 4;
	SU  T = 90 C = 24 N = color I = 4;
	SU  T = 91 C = 24 N = color I = 4;
	SU  T = 92 C = 24 N = color I = 4;
	SU  T = 93 C = 24 N = color I = 4;
	SU  T = 94 C = 24 N = color I = 4;
	SU  T = 95 C = 24 N = color I = 4;
	SU  T = 96 C = 24 N = color I = 4;
	SU  T = 97 C = 24 N = color I = 4;
	SU  T = 98 C = 24 N = color I = 4;
	SU  T = 99 C = 24 N = color I = 4;
	SU  T = 100 C = 24 N = color I = 4;
	SU  T = 101 C = 24 N = color I = 4;
	SU  T = 102 C = 24 N = color I = 4;
	SU  T = 103 C = 24 N = color I = 4;
	SU  T = 104 C = 24 N = color I = 4;
	SU  T = 105 C = 24 N = color I = 4;
	SU  T = 106 C = 24 N = color I = 4;
	SU  T = 107 C = 24 N = color I = 4;
	SU  T = 108 C = 24 N = color I = 4;
	SU  T = 109 C = 24 N = color I = 4;
	SU  T = 110 C = 24 N = color I = 4;
	SU  T = 111 C = 24 N = color I = 4;
	SU  T = 112 C = 24 N = color I = 4;
	SU  T = 113 C = 24 N = color I = 4;
	SU  T = 114 C = 24 N = color I = 4;
	SU  T = 115 C = 24 N = color I = 4;
	SU  T = 117 C = 24 N = color I = 4;
	SU  T = 118 C = 24 N = color I = 4;
	SU  T = 119 C = 24 N = color I = 4;
	SU  T = 120 C = 24 N = color I = 4;
	SU  T = 121 C = 24 N = color I = 4;
	SU  T = 122 C = 24 N = color I = 4;
	SU  T = 124 C = 24 N = color I = 4;
	SU  T = 125 C = 24 N = color I = 4;
	SU  T = 126 C = 24 N = color I = 4;
	SU  T = 127 C = 24 N = color I = 4;
	SU  T = 128 C = 24 N = color I = 4;
	SU  T = 129 C = 24 N = color I = 4;
	SU  T = 131 C = 24 N = color I = 4;
	SU  T = 132 C = 24 N = color I = 4;
	SU  T = 134 C = 24 N = color I = 4;
	SU  T = 135 C = 24 N = color I = 4;
	SU  T = 136 C = 24 N = color I = 4;
	SU  T = 137 C = 24 N = color I = 4;
	SU  T = 138 C = 24 N = color I = 4;
	SU  T = 139 C = 24 N = color I = 4;
	SU  T = 140 C = 24 N = color I = 4;
	SU  T = 141 C = 24 N = color I = 4;
	SU  T = 142 C = 24 N = color I = 4;
	SU  T = 143 C = 24 N = color I = 4;
	SU  T = 144 C = 24 N = color I = 4;
	SU  T = 145 C = 24 N = color I = 4;
	SU  T = 146 C = 24 N = color I = 4;
	SU  T = 147 C = 24 N = color I = 4;
	SU  T = 148 C = 24 N = color I = 4;
	SU  T = 149 C = 24 N = color I = 4;
	SU  T = 150 C = 24 N = color I = 4;
	SU  T = 151 C = 24 N = color I = 4;
	SU  T = 152 C = 24 N = color I = 4;
	SU  T = 153 C = 24 N = color I = 4;
	SU  T = 154 C = 24 N = color I = 4;
	SU  T = 155 C = 24 N = color I = 4;
	SU  T = 156 C = 24 N = color I = 4;
	SU  T = 157 C = 24 N = color I = 4;
	SU  T = 158 C = 24 N = color I = 4;
	SU  T = 159 C = 24 N = color I = 4;
	SU  T = 160 C = 24 N = color I = 4;
	SU  T = 161 C = 24 N = color I = 4;
	SU  T = 162 C = 24 N = color I = 4;
	SU  T = 163 C = 24 N = color I = 4;
	SU  T = 164 C = 24 N = color I = 4;
	SU  T = 165 C = 24 N = color I = 4;
	SU  T = 166 C = 24 N = color I = 4;
	SU  T = 167 C = 24 N = color I = 4;
	SU  T = 168 C = 24 N = color I = 4;
	SU  T = 169 C = 24 N = color I = 4;
	SU  T = 170 C = 24 N = color I = 4;
	SU  T = 171 C = 24 N = color I = 4;
	SU  T = 172 C = 24 N = color I = 4;
	SU  T = 173 C = 24 N = color I = 4;
	SU  T = 174 C = 24 N = color I = 4;
	SU  T = 175 C = 24 N = color I = 4;
	SU  T = 178 C = 24 N = color I = 4;
	SU  T = 179 C = 24 N = color I = 4;
	SU  T = 180 C = 24 N = color I = 4;
	SU  T = 181 C = 24 N = color I = 4;
	SU  T = 182 C = 24 N = color I = 4;
	SU  T = 183 C = 24 N = color I = 4;
	SU  T = 184 C = 24 N = color I = 4;
	SU  T = 185 C = 24 N = color I = 4;
	SU  T = 186 C = 24 N = color I = 4;
	SU  T = 187 C = 24 N = color I = 4;
	SU  T = 188 C = 24 N = color I = 4;
	SU  T = 189 C = 24 N = color I = 4;
	SU  T = 190 C = 24 N = color I = 4;
	SU  T = 191 C = 24 N = color I = 4;
	SU  T = 192 C = 24 N = color I = 4;
	SU  T = 193 C = 24 N = color I = 4;
	SU  T = 195 C = 24 N = color I = 4;
	SU  T = 196 C = 24 N = color I = 4;
	SU  T = 197 C = 24 N = color I = 4;
	SU  T = 198 C = 24 N = color I = 4;
	SU  T = 199 C = 24 N = color I = 4;
	SU  T = 200 C = 24 N = color I = 4;
	SU  T = 201 C = 24 N = color I = 4;
	SU  T = 202 C = 24 N = color I = 4;
	SU  T = 203 C = 24 N = color I = 4;
	SU  T = 204 C = 24 N = color I = 4;

	TEXT   CHARACTER = 25 TEXT = 'Assumed for Jidapterus, based on the published photo of the specimen.';
	SU  C = 25 N = color I = 4;
	SU  T = 1 C = 25 N = color I = 4;
	SU  T = 2 C = 25 N = color I = 4;
	SU  T = 3 C = 25 N = color I = 4;
	SU  T = 4 C = 25 N = color I = 4;
	SU  T = 5 C = 25 N = color I = 4;
	SU  T = 6 C = 25 N = color I = 4;
	SU  T = 7 C = 25 N = color I = 4;
	SU  T = 8 C = 25 N = color I = 4;
	SU  T = 9 C = 25 N = color I = 4;
	SU  T = 10 C = 25 N = color I = 4;
	SU  T = 11 C = 25 N = color I = 4;
	SU  T = 12 C = 25 N = color I = 4;
	SU  T = 13 C = 25 N = color I = 4;
	SU  T = 14 C = 25 N = color I = 4;
	SU  T = 15 C = 25 N = color I = 4;
	SU  T = 16 C = 25 N = color I = 4;
	SU  T = 17 C = 25 N = color I = 4;
	SU  T = 18 C = 25 N = color I = 4;
	SU  T = 19 C = 25 N = color I = 4;
	SU  T = 20 C = 25 N = color I = 4;
	SU  T = 21 C = 25 N = color I = 4;
	SU  T = 22 C = 25 N = color I = 4;
	SU  T = 23 C = 25 N = color I = 4;
	SU  T = 24 C = 25 N = color I = 4;
	SU  T = 25 C = 25 N = color I = 4;
	SU  T = 26 C = 25 N = color I = 4;
	SU  T = 27 C = 25 N = color I = 4;
	SU  T = 29 C = 25 N = color I = 4;
	SU  T = 30 C = 25 N = color I = 4;
	SU  T = 31 C = 25 N = color I = 4;
	SU  T = 32 C = 25 N = color I = 4;
	SU  T = 33 C = 25 N = color I = 4;
	SU  T = 34 C = 25 N = color I = 4;
	SU  T = 35 C = 25 N = color I = 4;
	SU  T = 36 C = 25 N = color I = 4;
	SU  T = 37 C = 25 N = color I = 4;
	SU  T = 38 C = 25 N = color I = 4;
	SU  T = 39 C = 25 N = color I = 4;
	SU  T = 40 C = 25 N = color I = 4;
	SU  T = 41 C = 25 N = color I = 4;
	SU  T = 42 C = 25 N = color I = 4;
	SU  T = 43 C = 25 N = color I = 4;
	SU  T = 44 C = 25 N = color I = 4;
	SU  T = 45 C = 25 N = color I = 4;
	SU  T = 46 C = 25 N = color I = 4;
	SU  T = 47 C = 25 N = color I = 4;
	SU  T = 48 C = 25 N = color I = 4;
	SU  T = 49 C = 25 N = color I = 4;
	SU  T = 50 C = 25 N = color I = 4;
	SU  T = 51 C = 25 N = color I = 4;
	SU  T = 52 C = 25 N = color I = 4;
	SU  T = 53 C = 25 N = color I = 4;
	SU  T = 54 C = 25 N = color I = 4;
	SU  T = 55 C = 25 N = color I = 4;
	SU  T = 56 C = 25 N = color I = 4;
	SU  T = 57 C = 25 N = color I = 4;
	SU  T = 58 C = 25 N = color I = 4;
	SU  T = 59 C = 25 N = color I = 4;
	SU  T = 60 C = 25 N = color I = 4;
	SU  T = 61 C = 25 N = color I = 4;
	SU  T = 62 C = 25 N = color I = 4;
	SU  T = 63 C = 25 N = color I = 4;
	SU  T = 64 C = 25 N = color I = 4;
	SU  T = 65 C = 25 N = color I = 4;
	SU  T = 66 C = 25 N = color I = 4;
	SU  T = 67 C = 25 N = color I = 4;
	SU  T = 68 C = 25 N = color I = 4;
	SU  T = 69 C = 25 N = color I = 4;
	SU  T = 70 C = 25 N = color I = 4;
	SU  T = 71 C = 25 N = color I = 4;
	SU  T = 72 C = 25 N = color I = 4;
	SU  T = 73 C = 25 N = color I = 4;
	SU  T = 74 C = 25 N = color I = 4;
	SU  T = 75 C = 25 N = color I = 4;
	SU  T = 76 C = 25 N = color I = 4;
	SU  T = 77 C = 25 N = color I = 4;
	SU  T = 78 C = 25 N = color I = 4;
	SU  T = 79 C = 25 N = color I = 4;
	SU  T = 80 C = 25 N = color I = 4;
	SU  T = 81 C = 25 N = color I = 4;
	SU  T = 83 C = 25 N = color I = 4;
	SU  T = 84 C = 25 N = color I = 4;
	SU  T = 85 C = 25 N = color I = 4;
	SU  T = 86 C = 25 N = color I = 4;
	SU  T = 87 C = 25 N = color I = 4;
	SU  T = 88 C = 25 N = color I = 4;
	SU  T = 89 C = 25 N = color I = 4;
	SU  T = 90 C = 25 N = color I = 4;
	SU  T = 91 C = 25 N = color I = 4;
	SU  T = 92 C = 25 N = color I = 4;
	SU  T = 93 C = 25 N = color I = 4;
	SU  T = 94 C = 25 N = color I = 4;
	SU  T = 95 C = 25 N = color I = 4;
	SU  T = 96 C = 25 N = color I = 4;
	SU  T = 97 C = 25 N = color I = 4;
	SU  T = 98 C = 25 N = color I = 4;
	SU  T = 99 C = 25 N = color I = 4;
	SU  T = 100 C = 25 N = color I = 4;
	SU  T = 101 C = 25 N = color I = 4;
	SU  T = 102 C = 25 N = color I = 4;
	SU  T = 103 C = 25 N = color I = 4;
	SU  T = 104 C = 25 N = color I = 4;
	SU  T = 105 C = 25 N = color I = 4;
	SU  T = 106 C = 25 N = color I = 4;
	SU  T = 107 C = 25 N = color I = 4;
	SU  T = 108 C = 25 N = color I = 4;
	SU  T = 109 C = 25 N = color I = 4;
	SU  T = 110 C = 25 N = color I = 4;
	SU  T = 111 C = 25 N = color I = 4;
	SU  T = 112 C = 25 N = color I = 4;
	SU  T = 113 C = 25 N = color I = 4;
	SU  T = 114 C = 25 N = color I = 4;
	SU  T = 115 C = 25 N = color I = 4;
	SU  T = 117 C = 25 N = color I = 4;
	SU  T = 118 C = 25 N = color I = 4;
	SU  T = 119 C = 25 N = color I = 4;
	SU  T = 120 C = 25 N = color I = 4;
	SU  T = 121 C = 25 N = color I = 4;
	SU  T = 122 C = 25 N = color I = 4;
	SU  T = 124 C = 25 N = color I = 4;
	SU  T = 125 C = 25 N = color I = 4;
	SU  T = 126 C = 25 N = color I = 4;
	SU  T = 127 C = 25 N = color I = 4;
	SU  T = 128 C = 25 N = color I = 4;
	SU  T = 129 C = 25 N = color I = 4;
	SU  T = 131 C = 25 N = color I = 4;
	SU  T = 132 C = 25 N = color I = 4;
	SU  T = 134 C = 25 N = color I = 4;
	SU  T = 135 C = 25 N = color I = 4;
	SU  T = 136 C = 25 N = color I = 4;
	SU  T = 137 C = 25 N = color I = 4;
	SU  T = 138 C = 25 N = color I = 4;
	SU  T = 139 C = 25 N = color I = 4;
	SU  T = 140 C = 25 N = color I = 4;
	SU  T = 141 C = 25 N = color I = 4;
	SU  T = 142 C = 25 N = color I = 4;
	SU  T = 143 C = 25 N = color I = 4;
	SU  T = 144 C = 25 N = color I = 4;
	SU  T = 145 C = 25 N = color I = 4;
	SU  T = 146 C = 25 N = color I = 4;
	SU  T = 147 C = 25 N = color I = 4;
	SU  T = 148 C = 25 N = color I = 4;
	SU  T = 149 C = 25 N = color I = 4;
	SU  T = 150 C = 25 N = color I = 4;
	SU  T = 151 C = 25 N = color I = 4;
	SU  T = 152 C = 25 N = color I = 4;
	SU  T = 153 C = 25 N = color I = 4;
	SU  T = 154 C = 25 N = color I = 4;
	SU  T = 155 C = 25 N = color I = 4;
	SU  T = 156 C = 25 N = color I = 4;
	SU  T = 157 C = 25 N = color I = 4;
	SU  T = 158 C = 25 N = color I = 4;
	SU  T = 159 C = 25 N = color I = 4;
	SU  T = 160 C = 25 N = color I = 4;
	SU  T = 161 C = 25 N = color I = 4;
	SU  T = 162 C = 25 N = color I = 4;
	SU  T = 163 C = 25 N = color I = 4;
	SU  T = 164 C = 25 N = color I = 4;
	SU  T = 165 C = 25 N = color I = 4;
	SU  T = 166 C = 25 N = color I = 4;
	SU  T = 167 C = 25 N = color I = 4;
	SU  T = 168 C = 25 N = color I = 4;
	SU  T = 169 C = 25 N = color I = 4;
	SU  T = 170 C = 25 N = color I = 4;
	SU  T = 171 C = 25 N = color I = 4;
	SU  T = 172 C = 25 N = color I = 4;
	SU  T = 173 C = 25 N = color I = 4;
	SU  T = 174 C = 25 N = color I = 4;
	SU  T = 175 C = 25 N = color I = 4;
	SU  T = 178 C = 25 N = color I = 4;
	SU  T = 179 C = 25 N = color I = 4;
	SU  T = 180 C = 25 N = color I = 4;
	SU  T = 181 C = 25 N = color I = 4;
	SU  T = 182 C = 25 N = color I = 4;
	SU  T = 183 C = 25 N = color I = 4;
	SU  T = 184 C = 25 N = color I = 4;
	SU  T = 185 C = 25 N = color I = 4;
	SU  T = 186 C = 25 N = color I = 4;
	SU  T = 187 C = 25 N = color I = 4;
	SU  T = 188 C = 25 N = color I = 4;
	SU  T = 189 C = 25 N = color I = 4;
	SU  T = 190 C = 25 N = color I = 4;
	SU  T = 191 C = 25 N = color I = 4;
	SU  T = 192 C = 25 N = color I = 4;
	SU  T = 193 C = 25 N = color I = 4;
	SU  T = 195 C = 25 N = color I = 4;
	SU  T = 196 C = 25 N = color I = 4;
	SU  T = 197 C = 25 N = color I = 4;
	SU  T = 198 C = 25 N = color I = 4;
	SU  T = 199 C = 25 N = color I = 4;
	SU  T = 200 C = 25 N = color I = 4;
	SU  T = 201 C = 25 N = color I = 4;
	SU  T = 202 C = 25 N = color I = 4;
	SU  T = 203 C = 25 N = color I = 4;
	SU  T = 204 C = 25 N = color I = 4;

	SU  C = 26 N = color I = 4;
	SU  T = 1 C = 26 N = color I = 4;
	SU  T = 2 C = 26 N = color I = 4;
	SU  T = 3 C = 26 N = color I = 4;
	SU  T = 4 C = 26 N = color I = 4;
	SU  T = 5 C = 26 N = color I = 4;
	SU  T = 6 C = 26 N = color I = 4;
	SU  T = 7 C = 26 N = color I = 4;
	SU  T = 8 C = 26 N = color I = 4;
	SU  T = 9 C = 26 N = color I = 4;
	SU  T = 10 C = 26 N = color I = 4;
	SU  T = 11 C = 26 N = color I = 4;
	SU  T = 12 C = 26 N = color I = 4;
	SU  T = 13 C = 26 N = color I = 4;
	SU  T = 14 C = 26 N = color I = 4;
	SU  T = 15 C = 26 N = color I = 4;
	SU  T = 16 C = 26 N = color I = 4;
	SU  T = 17 C = 26 N = color I = 4;
	SU  T = 18 C = 26 N = color I = 4;
	SU  T = 19 C = 26 N = color I = 4;
	SU  T = 20 C = 26 N = color I = 4;
	SU  T = 21 C = 26 N = color I = 4;
	SU  T = 22 C = 26 N = color I = 4;
	SU  T = 23 C = 26 N = color I = 4;
	SU  T = 24 C = 26 N = color I = 4;
	SU  T = 25 C = 26 N = color I = 4;
	SU  T = 26 C = 26 N = color I = 4;
	SU  T = 27 C = 26 N = color I = 4;
	SU  T = 29 C = 26 N = color I = 4;
	SU  T = 30 C = 26 N = color I = 4;
	SU  T = 31 C = 26 N = color I = 4;
	SU  T = 32 C = 26 N = color I = 4;
	SU  T = 33 C = 26 N = color I = 4;
	SU  T = 34 C = 26 N = color I = 4;
	SU  T = 35 C = 26 N = color I = 4;
	SU  T = 36 C = 26 N = color I = 4;
	SU  T = 37 C = 26 N = color I = 4;
	SU  T = 38 C = 26 N = color I = 4;
	SU  T = 39 C = 26 N = color I = 4;
	SU  T = 40 C = 26 N = color I = 4;
	SU  T = 41 C = 26 N = color I = 4;
	SU  T = 42 C = 26 N = color I = 4;
	SU  T = 43 C = 26 N = color I = 4;
	SU  T = 44 C = 26 N = color I = 4;
	SU  T = 45 C = 26 N = color I = 4;
	SU  T = 46 C = 26 N = color I = 4;
	SU  T = 47 C = 26 N = color I = 4;
	SU  T = 48 C = 26 N = color I = 4;
	SU  T = 49 C = 26 N = color I = 4;
	SU  T = 50 C = 26 N = color I = 4;
	SU  T = 51 C = 26 N = color I = 4;
	SU  T = 52 C = 26 N = color I = 4;
	SU  T = 53 C = 26 N = color I = 4;
	SU  T = 54 C = 26 N = color I = 4;
	SU  T = 55 C = 26 N = color I = 4;
	SU  T = 56 C = 26 N = color I = 4;
	SU  T = 57 C = 26 N = color I = 4;
	SU  T = 58 C = 26 N = color I = 4;
	SU  T = 59 C = 26 N = color I = 4;
	SU  T = 60 C = 26 N = color I = 4;
	SU  T = 61 C = 26 N = color I = 4;
	SU  T = 62 C = 26 N = color I = 4;
	SU  T = 63 C = 26 N = color I = 4;
	SU  T = 64 C = 26 N = color I = 4;
	SU  T = 65 C = 26 N = color I = 4;
	SU  T = 66 C = 26 N = color I = 4;
	SU  T = 67 C = 26 N = color I = 4;
	SU  T = 68 C = 26 N = color I = 4;
	SU  T = 69 C = 26 N = color I = 4;
	SU  T = 70 C = 26 N = color I = 4;
	SU  T = 71 C = 26 N = color I = 4;
	SU  T = 72 C = 26 N = color I = 4;
	SU  T = 73 C = 26 N = color I = 4;
	SU  T = 74 C = 26 N = color I = 4;
	SU  T = 75 C = 26 N = color I = 4;
	SU  T = 76 C = 26 N = color I = 4;
	SU  T = 77 C = 26 N = color I = 4;
	SU  T = 78 C = 26 N = color I = 4;
	SU  T = 79 C = 26 N = color I = 4;
	SU  T = 80 C = 26 N = color I = 4;
	SU  T = 81 C = 26 N = color I = 4;
	SU  T = 83 C = 26 N = color I = 4;
	SU  T = 84 C = 26 N = color I = 4;
	SU  T = 85 C = 26 N = color I = 4;
	SU  T = 86 C = 26 N = color I = 4;
	SU  T = 87 C = 26 N = color I = 4;
	SU  T = 88 C = 26 N = color I = 4;
	SU  T = 89 C = 26 N = color I = 4;
	SU  T = 90 C = 26 N = color I = 4;
	SU  T = 91 C = 26 N = color I = 4;
	SU  T = 92 C = 26 N = color I = 4;
	SU  T = 93 C = 26 N = color I = 4;
	SU  T = 94 C = 26 N = color I = 4;
	SU  T = 95 C = 26 N = color I = 4;
	SU  T = 96 C = 26 N = color I = 4;
	SU  T = 97 C = 26 N = color I = 4;
	SU  T = 98 C = 26 N = color I = 4;
	SU  T = 99 C = 26 N = color I = 4;
	SU  T = 100 C = 26 N = color I = 4;
	SU  T = 101 C = 26 N = color I = 4;
	SU  T = 102 C = 26 N = color I = 4;
	SU  T = 103 C = 26 N = color I = 4;
	SU  T = 104 C = 26 N = color I = 4;
	SU  T = 105 C = 26 N = color I = 4;
	SU  T = 106 C = 26 N = color I = 4;
	SU  T = 107 C = 26 N = color I = 4;
	SU  T = 108 C = 26 N = color I = 4;
	SU  T = 109 C = 26 N = color I = 4;
	SU  T = 110 C = 26 N = color I = 4;
	SU  T = 111 C = 26 N = color I = 4;
	SU  T = 112 C = 26 N = color I = 4;
	SU  T = 113 C = 26 N = color I = 4;
	SU  T = 114 C = 26 N = color I = 4;
	SU  T = 115 C = 26 N = color I = 4;
	SU  T = 117 C = 26 N = color I = 4;
	SU  T = 118 C = 26 N = color I = 4;
	SU  T = 119 C = 26 N = color I = 4;
	SU  T = 120 C = 26 N = color I = 4;
	SU  T = 121 C = 26 N = color I = 4;
	SU  T = 122 C = 26 N = color I = 4;
	SU  T = 124 C = 26 N = color I = 4;
	SU  T = 125 C = 26 N = color I = 4;
	SU  T = 126 C = 26 N = color I = 4;
	SU  T = 127 C = 26 N = color I = 4;
	SU  T = 128 C = 26 N = color I = 4;
	SU  T = 129 C = 26 N = color I = 4;
	SU  T = 131 C = 26 N = color I = 4;
	SU  T = 132 C = 26 N = color I = 4;
	SU  T = 134 C = 26 N = color I = 4;
	SU  T = 135 C = 26 N = color I = 4;
	SU  T = 136 C = 26 N = color I = 4;
	SU  T = 137 C = 26 N = color I = 4;
	SU  T = 138 C = 26 N = color I = 4;
	SU  T = 139 C = 26 N = color I = 4;
	SU  T = 140 C = 26 N = color I = 4;
	SU  T = 141 C = 26 N = color I = 4;
	SU  T = 142 C = 26 N = color I = 4;
	SU  T = 143 C = 26 N = color I = 4;
	SU  T = 144 C = 26 N = color I = 4;
	SU  T = 145 C = 26 N = color I = 4;
	SU  T = 146 C = 26 N = color I = 4;
	SU  T = 147 C = 26 N = color I = 4;
	SU  T = 148 C = 26 N = color I = 4;
	SU  T = 149 C = 26 N = color I = 4;
	SU  T = 150 C = 26 N = color I = 4;
	SU  T = 151 C = 26 N = color I = 4;
	SU  T = 152 C = 26 N = color I = 4;
	SU  T = 153 C = 26 N = color I = 4;
	SU  T = 154 C = 26 N = color I = 4;
	SU  T = 155 C = 26 N = color I = 4;
	SU  T = 156 C = 26 N = color I = 4;
	SU  T = 157 C = 26 N = color I = 4;
	SU  T = 158 C = 26 N = color I = 4;
	SU  T = 159 C = 26 N = color I = 4;
	SU  T = 160 C = 26 N = color I = 4;
	SU  T = 161 C = 26 N = color I = 4;
	SU  T = 162 C = 26 N = color I = 4;
	SU  T = 163 C = 26 N = color I = 4;
	SU  T = 164 C = 26 N = color I = 4;
	SU  T = 165 C = 26 N = color I = 4;
	SU  T = 166 C = 26 N = color I = 4;
	SU  T = 167 C = 26 N = color I = 4;
	SU  T = 168 C = 26 N = color I = 4;
	SU  T = 169 C = 26 N = color I = 4;
	SU  T = 170 C = 26 N = color I = 4;
	SU  T = 171 C = 26 N = color I = 4;
	SU  T = 172 C = 26 N = color I = 4;
	SU  T = 173 C = 26 N = color I = 4;
	SU  T = 174 C = 26 N = color I = 4;
	SU  T = 175 C = 26 N = color I = 4;
	SU  T = 178 C = 26 N = color I = 4;
	SU  T = 179 C = 26 N = color I = 4;
	SU  T = 180 C = 26 N = color I = 4;
	SU  T = 181 C = 26 N = color I = 4;
	SU  T = 182 C = 26 N = color I = 4;
	SU  T = 183 C = 26 N = color I = 4;
	SU  T = 184 C = 26 N = color I = 4;
	SU  T = 185 C = 26 N = color I = 4;
	SU  T = 186 C = 26 N = color I = 4;
	SU  T = 187 C = 26 N = color I = 4;
	SU  T = 188 C = 26 N = color I = 4;
	SU  T = 189 C = 26 N = color I = 4;
	SU  T = 190 C = 26 N = color I = 4;
	SU  T = 191 C = 26 N = color I = 4;
	SU  T = 192 C = 26 N = color I = 4;
	SU  T = 193 C = 26 N = color I = 4;
	SU  T = 195 C = 26 N = color I = 4;
	SU  T = 196 C = 26 N = color I = 4;
	SU  T = 197 C = 26 N = color I = 4;
	SU  T = 198 C = 26 N = color I = 4;
	SU  T = 199 C = 26 N = color I = 4;
	SU  T = 200 C = 26 N = color I = 4;
	SU  T = 201 C = 26 N = color I = 4;
	SU  T = 202 C = 26 N = color I = 4;
	SU  T = 203 C = 26 N = color I = 4;
	SU  T = 204 C = 26 N = color I = 4;

	SU  C = 27 N = color I = 4;
	SU  T = 1 C = 27 N = color I = 4;
	SU  T = 2 C = 27 N = color I = 4;
	SU  T = 3 C = 27 N = color I = 4;
	SU  T = 4 C = 27 N = color I = 4;
	SU  T = 5 C = 27 N = color I = 4;
	SU  T = 6 C = 27 N = color I = 4;
	SU  T = 7 C = 27 N = color I = 4;
	SU  T = 8 C = 27 N = color I = 4;
	SU  T = 9 C = 27 N = color I = 4;
	SU  T = 10 C = 27 N = color I = 4;
	SU  T = 11 C = 27 N = color I = 4;
	SU  T = 12 C = 27 N = color I = 4;
	SU  T = 13 C = 27 N = color I = 4;
	SU  T = 14 C = 27 N = color I = 4;
	SU  T = 15 C = 27 N = color I = 4;
	SU  T = 16 C = 27 N = color I = 4;
	SU  T = 17 C = 27 N = color I = 4;
	SU  T = 18 C = 27 N = color I = 4;
	SU  T = 19 C = 27 N = color I = 4;
	SU  T = 20 C = 27 N = color I = 4;
	SU  T = 21 C = 27 N = color I = 4;
	SU  T = 22 C = 27 N = color I = 4;
	SU  T = 23 C = 27 N = color I = 4;
	SU  T = 24 C = 27 N = color I = 4;
	SU  T = 25 C = 27 N = color I = 4;
	SU  T = 26 C = 27 N = color I = 4;
	SU  T = 27 C = 27 N = color I = 4;
	SU  T = 29 C = 27 N = color I = 4;
	SU  T = 30 C = 27 N = color I = 4;
	SU  T = 31 C = 27 N = color I = 4;
	SU  T = 32 C = 27 N = color I = 4;
	SU  T = 33 C = 27 N = color I = 4;
	SU  T = 34 C = 27 N = color I = 4;
	SU  T = 35 C = 27 N = color I = 4;
	SU  T = 36 C = 27 N = color I = 4;
	SU  T = 37 C = 27 N = color I = 4;
	SU  T = 38 C = 27 N = color I = 4;
	SU  T = 39 C = 27 N = color I = 4;
	SU  T = 40 C = 27 N = color I = 4;
	SU  T = 41 C = 27 N = color I = 4;
	SU  T = 42 C = 27 N = color I = 4;
	SU  T = 43 C = 27 N = color I = 4;
	SU  T = 44 C = 27 N = color I = 4;
	SU  T = 45 C = 27 N = color I = 4;
	SU  T = 46 C = 27 N = color I = 4;
	SU  T = 47 C = 27 N = color I = 4;
	SU  T = 48 C = 27 N = color I = 4;
	SU  T = 49 C = 27 N = color I = 4;
	SU  T = 50 C = 27 N = color I = 4;
	SU  T = 51 C = 27 N = color I = 4;
	SU  T = 52 C = 27 N = color I = 4;
	SU  T = 53 C = 27 N = color I = 4;
	SU  T = 54 C = 27 N = color I = 4;
	SU  T = 55 C = 27 N = color I = 4;
	SU  T = 56 C = 27 N = color I = 4;
	SU  T = 57 C = 27 N = color I = 4;
	SU  T = 58 C = 27 N = color I = 4;
	SU  T = 59 C = 27 N = color I = 4;
	SU  T = 60 C = 27 N = color I = 4;
	SU  T = 61 C = 27 N = color I = 4;
	SU  T = 62 C = 27 N = color I = 4;
	SU  T = 63 C = 27 N = color I = 4;
	SU  T = 64 C = 27 N = color I = 4;
	SU  T = 65 C = 27 N = color I = 4;
	SU  T = 66 C = 27 N = color I = 4;
	SU  T = 67 C = 27 N = color I = 4;
	SU  T = 68 C = 27 N = color I = 4;
	SU  T = 69 C = 27 N = color I = 4;
	SU  T = 70 C = 27 N = color I = 4;
	SU  T = 71 C = 27 N = color I = 4;
	SU  T = 72 C = 27 N = color I = 4;
	SU  T = 73 C = 27 N = color I = 4;
	SU  T = 74 C = 27 N = color I = 4;
	SU  T = 75 C = 27 N = color I = 4;
	SU  T = 76 C = 27 N = color I = 4;
	SU  T = 77 C = 27 N = color I = 4;
	SU  T = 78 C = 27 N = color I = 4;
	SU  T = 79 C = 27 N = color I = 4;
	SU  T = 80 C = 27 N = color I = 4;
	SU  T = 81 C = 27 N = color I = 4;
	SU  T = 83 C = 27 N = color I = 4;
	SU  T = 84 C = 27 N = color I = 4;
	SU  T = 85 C = 27 N = color I = 4;
	SU  T = 86 C = 27 N = color I = 4;
	SU  T = 87 C = 27 N = color I = 4;
	SU  T = 88 C = 27 N = color I = 4;
	SU  T = 89 C = 27 N = color I = 4;
	SU  T = 90 C = 27 N = color I = 4;
	SU  T = 91 C = 27 N = color I = 4;
	SU  T = 92 C = 27 N = color I = 4;
	SU  T = 93 C = 27 N = color I = 4;
	SU  T = 94 C = 27 N = color I = 4;
	SU  T = 95 C = 27 N = color I = 4;
	SU  T = 96 C = 27 N = color I = 4;
	SU  T = 97 C = 27 N = color I = 4;
	SU  T = 98 C = 27 N = color I = 4;
	SU  T = 99 C = 27 N = color I = 4;
	SU  T = 100 C = 27 N = color I = 4;
	SU  T = 101 C = 27 N = color I = 4;
	SU  T = 102 C = 27 N = color I = 4;
	SU  T = 103 C = 27 N = color I = 4;
	SU  T = 104 C = 27 N = color I = 4;
	SU  T = 105 C = 27 N = color I = 4;
	SU  T = 106 C = 27 N = color I = 4;
	SU  T = 107 C = 27 N = color I = 4;
	SU  T = 108 C = 27 N = color I = 4;
	SU  T = 109 C = 27 N = color I = 4;
	SU  T = 110 C = 27 N = color I = 4;
[truncated: 3,677,992 more chars]
